# Supplementary material for: One-Pot Telescoping S-Transfer and Trifluoromethylation for the Synthesis of 2-CF3S-Imidazoles with N-Oxides as Convenient Precursors
Source: J Org Chem. 2024 Sep 30;89(20):15331–5. doi: 10.1021/acs.joc.4c01761 (PMC11494641; doi:10.1021/acs.joc.4c01761)
Supplement: Supplementary file 2 — jo4c01761_si_002.zip [file jo4c01761_si_002.zip]

Archive with 1,525 entries (1,213 files):
- FID complete/
- FID complete/2a/
- FID complete/2a/wkp-00126f (1h,13c, hmqc)/
- FID complete/2a/wkp-00126f (1h,13c, hmqc)/10/
- FID complete/2a/wkp-00126f (1h,13c, hmqc)/10/acqu
- FID complete/2a/wkp-00126f (1h,13c, hmqc)/10/acqus
- FID complete/2a/wkp-00126f (1h,13c, hmqc)/10/audita.txt
- FID complete/2a/wkp-00126f (1h,13c, hmqc)/10/fid
- FID complete/2a/wkp-00126f (1h,13c, hmqc)/10/format.temp
- FID complete/2a/wkp-00126f (1h,13c, hmqc)/10/pdata/
- FID complete/2a/wkp-00126f (1h,13c, hmqc)/10/pdata/1/
- FID complete/2a/wkp-00126f (1h,13c, hmqc)/10/pdata/1/outd
- FID complete/2a/wkp-00126f (1h,13c, hmqc)/10/pdata/1/proc
- FID complete/2a/wkp-00126f (1h,13c, hmqc)/10/pdata/1/procs
- FID complete/2a/wkp-00126f (1h,13c, hmqc)/10/prosol_History
- FID complete/2a/wkp-00126f (1h,13c, hmqc)/10/pulseprogram
- FID complete/2a/wkp-00126f (1h,13c, hmqc)/10/scon2
- FID complete/2a/wkp-00126f (1h,13c, hmqc)/10/shimvalues
- FID complete/2a/wkp-00126f (1h,13c, hmqc)/10/uxnmr.par
- FID complete/2a/wkp-00126f (1h,13c, hmqc)/11/
- FID complete/2a/wkp-00126f (1h,13c, hmqc)/11/acqu
- FID complete/2a/wkp-00126f (1h,13c, hmqc)/11/acqus
- FID complete/2a/wkp-00126f (1h,13c, hmqc)/11/audita.txt
- FID complete/2a/wkp-00126f (1h,13c, hmqc)/11/cpdprg2
- FID complete/2a/wkp-00126f (1h,13c, hmqc)/11/fid
- FID complete/2a/wkp-00126f (1h,13c, hmqc)/11/format.temp
- FID complete/2a/wkp-00126f (1h,13c, hmqc)/11/pdata/
- FID complete/2a/wkp-00126f (1h,13c, hmqc)/11/pdata/1/
- FID complete/2a/wkp-00126f (1h,13c, hmqc)/11/pdata/1/outd
- FID complete/2a/wkp-00126f (1h,13c, hmqc)/11/pdata/1/proc
- FID complete/2a/wkp-00126f (1h,13c, hmqc)/11/pdata/1/procs
- FID complete/2a/wkp-00126f (1h,13c, hmqc)/11/prosol_History
- FID complete/2a/wkp-00126f (1h,13c, hmqc)/11/pulseprogram
- FID complete/2a/wkp-00126f (1h,13c, hmqc)/11/scon2
- FID complete/2a/wkp-00126f (1h,13c, hmqc)/11/shimvalues
- FID complete/2a/wkp-00126f (1h,13c, hmqc)/11/uxnmr.par
- FID complete/2a/wkp-00126f (1h,13c, hmqc)/12/
- FID complete/2a/wkp-00126f (1h,13c, hmqc)/12/acqu
- FID complete/2a/wkp-00126f (1h,13c, hmqc)/12/acqu2
- FID complete/2a/wkp-00126f (1h,13c, hmqc)/12/acqu2s
- FID complete/2a/wkp-00126f (1h,13c, hmqc)/12/acqus
- FID complete/2a/wkp-00126f (1h,13c, hmqc)/12/audita.txt
- FID complete/2a/wkp-00126f (1h,13c, hmqc)/12/format.temp
- FID complete/2a/wkp-00126f (1h,13c, hmqc)/12/pdata/
- FID complete/2a/wkp-00126f (1h,13c, hmqc)/12/pdata/1/
- FID complete/2a/wkp-00126f (1h,13c, hmqc)/12/pdata/1/curdat2
- FID complete/2a/wkp-00126f (1h,13c, hmqc)/12/pdata/1/outd
- FID complete/2a/wkp-00126f (1h,13c, hmqc)/12/pdata/1/proc
- FID complete/2a/wkp-00126f (1h,13c, hmqc)/12/pdata/1/proc2
- FID complete/2a/wkp-00126f (1h,13c, hmqc)/12/pdata/1/proc2s
- FID complete/2a/wkp-00126f (1h,13c, hmqc)/12/pdata/1/procs
- FID complete/2a/wkp-00126f (1h,13c, hmqc)/12/prosol_History
- FID complete/2a/wkp-00126f (1h,13c, hmqc)/12/pulseprogram
- FID complete/2a/wkp-00126f (1h,13c, hmqc)/12/scon2
- FID complete/2a/wkp-00126f (1h,13c, hmqc)/12/ser
- FID complete/2a/wkp-00126f (1h,13c, hmqc)/12/shimvalues
- FID complete/2a/wkp-00126f (1h,13c, hmqc)/12/uxnmr.par
- FID complete/2a/wkp-00126f (1h,13c, hmqc)/13/
- FID complete/2a/wkp-00126f (1h,13c, hmqc)/13/acqu
- FID complete/2a/wkp-00126f (1h,13c, hmqc)/13/acqus
- FID complete/2a/wkp-00126f (1h,13c, hmqc)/13/audita.txt
- FID complete/2a/wkp-00126f (1h,13c, hmqc)/13/cpdprg2
- FID complete/2a/wkp-00126f (1h,13c, hmqc)/13/fid
- FID complete/2a/wkp-00126f (1h,13c, hmqc)/13/format.temp
- FID complete/2a/wkp-00126f (1h,13c, hmqc)/13/pdata/
- FID complete/2a/wkp-00126f (1h,13c, hmqc)/13/pdata/1/
- FID complete/2a/wkp-00126f (1h,13c, hmqc)/13/pdata/1/outd
- FID complete/2a/wkp-00126f (1h,13c, hmqc)/13/pdata/1/proc
- FID complete/2a/wkp-00126f (1h,13c, hmqc)/13/pdata/1/procs
- FID complete/2a/wkp-00126f (1h,13c, hmqc)/13/prosol_History
- FID complete/2a/wkp-00126f (1h,13c, hmqc)/13/pulseprogram
- FID complete/2a/wkp-00126f (1h,13c, hmqc)/13/scon2
- FID complete/2a/wkp-00126f (1h,13c, hmqc)/13/shimvalues
- FID complete/2a/wkp-00126f (1h,13c, hmqc)/13/spnam2
- FID complete/2a/wkp-00126f (1h,13c, hmqc)/13/uxnmr.par
- FID complete/2a/wkp-00126f (1h,13c, hmqc)/17/
- FID complete/2a/wkp-00126f (1h,13c, hmqc)/17/acqu
- FID complete/2a/wkp-00126f (1h,13c, hmqc)/17/acqu2
- FID complete/2a/wkp-00126f (1h,13c, hmqc)/17/acqu2s
- FID complete/2a/wkp-00126f (1h,13c, hmqc)/17/acqus
- FID complete/2a/wkp-00126f (1h,13c, hmqc)/17/audita.txt
- FID complete/2a/wkp-00126f (1h,13c, hmqc)/17/cpdprg2
- FID complete/2a/wkp-00126f (1h,13c, hmqc)/17/format.temp
- FID complete/2a/wkp-00126f (1h,13c, hmqc)/17/pdata/
- FID complete/2a/wkp-00126f (1h,13c, hmqc)/17/pdata/1/
- FID complete/2a/wkp-00126f (1h,13c, hmqc)/17/pdata/1/curdat2
- FID complete/2a/wkp-00126f (1h,13c, hmqc)/17/pdata/1/outd
- FID complete/2a/wkp-00126f (1h,13c, hmqc)/17/pdata/1/proc
- FID complete/2a/wkp-00126f (1h,13c, hmqc)/17/pdata/1/proc2
- FID complete/2a/wkp-00126f (1h,13c, hmqc)/17/pdata/1/proc2s
- FID complete/2a/wkp-00126f (1h,13c, hmqc)/17/pdata/1/procs
- FID complete/2a/wkp-00126f (1h,13c, hmqc)/17/prosol_History
- FID complete/2a/wkp-00126f (1h,13c, hmqc)/17/pulseprogram
- FID complete/2a/wkp-00126f (1h,13c, hmqc)/17/scon2
- FID complete/2a/wkp-00126f (1h,13c, hmqc)/17/ser
- FID complete/2a/wkp-00126f (1h,13c, hmqc)/17/shimvalues
- FID complete/2a/wkp-00126f (1h,13c, hmqc)/17/spnam3
- FID complete/2a/wkp-00126f (1h,13c, hmqc)/17/uxnmr.par
- FID complete/2a/wkp-00126f [wkp141] (19f)/
- FID complete/2a/wkp-00126f [wkp141] (19f)/10/
- FID complete/2a/wkp-00126f [wkp141] (19f)/10/acqu
- FID complete/2a/wkp-00126f [wkp141] (19f)/10/acqus
- FID complete/2a/wkp-00126f [wkp141] (19f)/10/adcInfo_TRX1.xml
- FID complete/2a/wkp-00126f [wkp141] (19f)/10/au/
- FID complete/2a/wkp-00126f [wkp141] (19f)/10/au/src/
- FID complete/2a/wkp-00126f [wkp141] (19f)/10/au/src/au_zg
- FID complete/2a/wkp-00126f [wkp141] (19f)/10/au/src/proc_1dapks
- FID complete/2a/wkp-00126f [wkp141] (19f)/10/audita.txt
- FID complete/2a/wkp-00126f [wkp141] (19f)/10/fid
- FID complete/2a/wkp-00126f [wkp141] (19f)/10/format.temp
- FID complete/2a/wkp-00126f [wkp141] (19f)/10/lists/
- FID complete/2a/wkp-00126f [wkp141] (19f)/10/lists/form/
- FID complete/2a/wkp-00126f [wkp141] (19f)/10/lists/form/plot_acqu.form
- FID complete/2a/wkp-00126f [wkp141] (19f)/10/lists/pp/
- FID complete/2a/wkp-00126f [wkp141] (19f)/10/lists/pp/Avance.incl
- FID complete/2a/wkp-00126f [wkp141] (19f)/10/lists/pp/zg
- FID complete/2a/wkp-00126f [wkp141] (19f)/10/pdata/
- FID complete/2a/wkp-00126f [wkp141] (19f)/10/pdata/1/
- FID complete/2a/wkp-00126f [wkp141] (19f)/10/pdata/1/1i
- FID complete/2a/wkp-00126f [wkp141] (19f)/10/pdata/1/1r
- FID complete/2a/wkp-00126f [wkp141] (19f)/10/pdata/1/auditp.txt
- FID complete/2a/wkp-00126f [wkp141] (19f)/10/pdata/1/intrng
- FID complete/2a/wkp-00126f [wkp141] (19f)/10/pdata/1/outd
- FID complete/2a/wkp-00126f [wkp141] (19f)/10/pdata/1/peaklist.xml
- FID complete/2a/wkp-00126f [wkp141] (19f)/10/pdata/1/peakrng
- FID complete/2a/wkp-00126f [wkp141] (19f)/10/pdata/1/peaks
- FID complete/2a/wkp-00126f [wkp141] (19f)/10/pdata/1/proc
- FID complete/2a/wkp-00126f [wkp141] (19f)/10/pdata/1/procs
- FID complete/2a/wkp-00126f [wkp141] (19f)/10/pdata/1/title
- FID complete/2a/wkp-00126f [wkp141] (19f)/10/prosol_History
- FID complete/2a/wkp-00126f [wkp141] (19f)/10/pulseprogram.precomp
- FID complete/2a/wkp-00126f [wkp141] (19f)/10/scon2
- FID complete/2a/wkp-00126f [wkp141] (19f)/10/shimvalues
- FID complete/2a/wkp-00126f [wkp141] (19f)/10/specpar
- FID complete/2a/wkp-00126f [wkp141] (19f)/10/topshimreport
- FID complete/2a/wkp-00126f [wkp141] (19f)/10/uxnmr.info
- FID complete/2a/wkp-00126f [wkp141] (19f)/10/uxnmr.par
- FID complete/2a/wkp-00126f [wkp141] (19f)/10/vtc_pid_settings
- FID complete/2b/
- FID complete/2b/wkp-00145ak (1h)/
- FID complete/2b/wkp-00145ak (1h)/10/
- FID complete/2b/wkp-00145ak (1h)/10/acqu
- FID complete/2b/wkp-00145ak (1h)/10/acqus
- FID complete/2b/wkp-00145ak (1h)/10/audita.txt
- FID complete/2b/wkp-00145ak (1h)/10/fid
- FID complete/2b/wkp-00145ak (1h)/10/format.temp
- FID complete/2b/wkp-00145ak (1h)/10/fq1list
- FID complete/2b/wkp-00145ak (1h)/10/pdata/
- FID complete/2b/wkp-00145ak (1h)/10/pdata/1/
- FID complete/2b/wkp-00145ak (1h)/10/pdata/1/outd
- FID complete/2b/wkp-00145ak (1h)/10/pdata/1/proc
- FID complete/2b/wkp-00145ak (1h)/10/pdata/1/procs
- FID complete/2b/wkp-00145ak (1h)/10/pdata/1/title
- FID complete/2b/wkp-00145ak (1h)/10/precom.output
- FID complete/2b/wkp-00145ak (1h)/10/prosol_History
- FID complete/2b/wkp-00145ak (1h)/10/pulseprogram
- FID complete/2b/wkp-00145ak (1h)/10/scon2
- FID complete/2b/wkp-00145ak (1h)/10/shimvalues
- FID complete/2b/wkp-00145ak (1h)/10/specpar
- FID complete/2b/wkp-00145ak (1h)/10/stanprogram10232
- FID complete/2b/wkp-00145ak (1h)/10/topshimreport
- FID complete/2b/wkp-00145ak (1h)/10/uxnmr.info
- FID complete/2b/wkp-00145ak (1h)/10/uxnmr.par
- FID complete/2b/wkp-00145bk (13c)/
- FID complete/2b/wkp-00145bk (13c)/10/
- FID complete/2b/wkp-00145bk (13c)/10/acqu
- FID complete/2b/wkp-00145bk (13c)/10/acqus
- FID complete/2b/wkp-00145bk (13c)/10/audita.txt
- FID complete/2b/wkp-00145bk (13c)/10/cpdprg2
- FID complete/2b/wkp-00145bk (13c)/10/fid
- FID complete/2b/wkp-00145bk (13c)/10/format.temp
- FID complete/2b/wkp-00145bk (13c)/10/fq1list
- FID complete/2b/wkp-00145bk (13c)/10/pdata/
- FID complete/2b/wkp-00145bk (13c)/10/pdata/1/
- FID complete/2b/wkp-00145bk (13c)/10/pdata/1/outd
- FID complete/2b/wkp-00145bk (13c)/10/pdata/1/proc
- FID complete/2b/wkp-00145bk (13c)/10/pdata/1/procs
- FID complete/2b/wkp-00145bk (13c)/10/pdata/1/title
- FID complete/2b/wkp-00145bk (13c)/10/precom.output
- FID complete/2b/wkp-00145bk (13c)/10/prosol_History
- FID complete/2b/wkp-00145bk (13c)/10/pulseprogram
- FID complete/2b/wkp-00145bk (13c)/10/scon2
- FID complete/2b/wkp-00145bk (13c)/10/shimvalues
- FID complete/2b/wkp-00145bk (13c)/10/specpar
- FID complete/2b/wkp-00145bk (13c)/10/stanprogram10232
- FID complete/2b/wkp-00145bk (13c)/10/topshimreport
- FID complete/2b/wkp-00145bk (13c)/10/uxnmr.info
- FID complete/2b/wkp-00145bk (13c)/10/uxnmr.par
- FID complete/2b/wkp-00145c (19f)/
- FID complete/2b/wkp-00145c (19f)/10/
- FID complete/2b/wkp-00145c (19f)/10/acqu
- FID complete/2b/wkp-00145c (19f)/10/acqus
- FID complete/2b/wkp-00145c (19f)/10/adcInfo_TRX1.xml
- FID complete/2b/wkp-00145c (19f)/10/audita.txt
- FID complete/2b/wkp-00145c (19f)/10/fid
- FID complete/2b/wkp-00145c (19f)/10/format.temp
- FID complete/2b/wkp-00145c (19f)/10/lists/
- FID complete/2b/wkp-00145c (19f)/10/lists/form/
- FID complete/2b/wkp-00145c (19f)/10/lists/form/plot_acqu.form
- FID complete/2b/wkp-00145c (19f)/10/lists/pp/
- FID complete/2b/wkp-00145c (19f)/10/lists/pp/Avance.incl
- FID complete/2b/wkp-00145c (19f)/10/lists/pp/zg
- FID complete/2b/wkp-00145c (19f)/10/pdata/
- FID complete/2b/wkp-00145c (19f)/10/pdata/1/
- FID complete/2b/wkp-00145c (19f)/10/pdata/1/outd
- FID complete/2b/wkp-00145c (19f)/10/pdata/1/proc
- FID complete/2b/wkp-00145c (19f)/10/pdata/1/procs
- FID complete/2b/wkp-00145c (19f)/10/pdata/1/title
- FID complete/2b/wkp-00145c (19f)/10/prosol_History
- FID complete/2b/wkp-00145c (19f)/10/pulseprogram.precomp
- FID complete/2b/wkp-00145c (19f)/10/scon2
- FID complete/2b/wkp-00145c (19f)/10/shimvalues
- FID complete/2b/wkp-00145c (19f)/10/specpar
- FID complete/2b/wkp-00145c (19f)/10/topshimreport
- FID complete/2b/wkp-00145c (19f)/10/uxnmr.info
- FID complete/2b/wkp-00145c (19f)/10/uxnmr.par
- FID complete/2b/wkp-00145c (19f)/10/vtc_pid_settings
- FID complete/2c/
- FID complete/2c/wkp-00142AB (1h)/
- FID complete/2c/wkp-00142AB (1h)/10/
- FID complete/2c/wkp-00142AB (1h)/10/acqu
- FID complete/2c/wkp-00142AB (1h)/10/acqus
- FID complete/2c/wkp-00142AB (1h)/10/audita.txt
- FID complete/2c/wkp-00142AB (1h)/10/fid
- FID complete/2c/wkp-00142AB (1h)/10/format.temp
- FID complete/2c/wkp-00142AB (1h)/10/fq1list
- FID complete/2c/wkp-00142AB (1h)/10/pdata/
- FID complete/2c/wkp-00142AB (1h)/10/pdata/1/
- FID complete/2c/wkp-00142AB (1h)/10/pdata/1/outd
- FID complete/2c/wkp-00142AB (1h)/10/pdata/1/proc
- FID complete/2c/wkp-00142AB (1h)/10/pdata/1/procs
- FID complete/2c/wkp-00142AB (1h)/10/pdata/1/title
- FID complete/2c/wkp-00142AB (1h)/10/precom.output
- FID complete/2c/wkp-00142AB (1h)/10/prosol_History
- FID complete/2c/wkp-00142AB (1h)/10/pulseprogram
- FID complete/2c/wkp-00142AB (1h)/10/scon2
- FID complete/2c/wkp-00142AB (1h)/10/shimvalues
- FID complete/2c/wkp-00142AB (1h)/10/specpar
- FID complete/2c/wkp-00142AB (1h)/10/stanprogram7580
- FID complete/2c/wkp-00142AB (1h)/10/topshimreport
- FID complete/2c/wkp-00142AB (1h)/10/uxnmr.info
- FID complete/2c/wkp-00142AB (1h)/10/uxnmr.par
- FID complete/2c/wkp-00142b [wkp-129] (13c)/
- FID complete/2c/wkp-00142b [wkp-129] (13c)/10/
- FID complete/2c/wkp-00142b [wkp-129] (13c)/10/acqu
- FID complete/2c/wkp-00142b [wkp-129] (13c)/10/acqus
- FID complete/2c/wkp-00142b [wkp-129] (13c)/10/audita.txt
- FID complete/2c/wkp-00142b [wkp-129] (13c)/10/cpdprg2
- FID complete/2c/wkp-00142b [wkp-129] (13c)/10/fid
- FID complete/2c/wkp-00142b [wkp-129] (13c)/10/format.temp
- FID complete/2c/wkp-00142b [wkp-129] (13c)/10/pdata/
- FID complete/2c/wkp-00142b [wkp-129] (13c)/10/pdata/1/
- FID complete/2c/wkp-00142b [wkp-129] (13c)/10/pdata/1/1i
- FID complete/2c/wkp-00142b [wkp-129] (13c)/10/pdata/1/1r
- FID complete/2c/wkp-00142b [wkp-129] (13c)/10/pdata/1/auditp.txt
- FID complete/2c/wkp-00142b [wkp-129] (13c)/10/pdata/1/outd
- FID complete/2c/wkp-00142b [wkp-129] (13c)/10/pdata/1/peaklist.xml
- FID complete/2c/wkp-00142b [wkp-129] (13c)/10/pdata/1/peaks
- FID complete/2c/wkp-00142b [wkp-129] (13c)/10/pdata/1/proc
- FID complete/2c/wkp-00142b [wkp-129] (13c)/10/pdata/1/procs
- FID complete/2c/wkp-00142b [wkp-129] (13c)/10/pdata/1/thumb.png
- FID complete/2c/wkp-00142b [wkp-129] (13c)/10/prosol_History
- FID complete/2c/wkp-00142b [wkp-129] (13c)/10/pulseprogram
- FID complete/2c/wkp-00142b [wkp-129] (13c)/10/scon2
- FID complete/2c/wkp-00142b [wkp-129] (13c)/10/shimvalues
- FID complete/2c/wkp-00142b [wkp-129] (13c)/10/uxnmr.par
- FID complete/2c/wkp-00142f (19f)/
- FID complete/2c/wkp-00142f (19f)/10/
- FID complete/2c/wkp-00142f (19f)/10/acqu
- FID complete/2c/wkp-00142f (19f)/10/acqus
- FID complete/2c/wkp-00142f (19f)/10/adcInfo_TRX1.xml
- FID complete/2c/wkp-00142f (19f)/10/au/
- FID complete/2c/wkp-00142f (19f)/10/au/src/
- FID complete/2c/wkp-00142f (19f)/10/au/src/au_zg
- FID complete/2c/wkp-00142f (19f)/10/au/src/proc_1dapks
- FID complete/2c/wkp-00142f (19f)/10/audita.txt
- FID complete/2c/wkp-00142f (19f)/10/fid
- FID complete/2c/wkp-00142f (19f)/10/format.temp
- FID complete/2c/wkp-00142f (19f)/10/lists/
- FID complete/2c/wkp-00142f (19f)/10/lists/form/
- FID complete/2c/wkp-00142f (19f)/10/lists/form/plot_acqu.form
- FID complete/2c/wkp-00142f (19f)/10/lists/pp/
- FID complete/2c/wkp-00142f (19f)/10/lists/pp/Avance.incl
- FID complete/2c/wkp-00142f (19f)/10/lists/pp/zg
- FID complete/2c/wkp-00142f (19f)/10/pdata/
- FID complete/2c/wkp-00142f (19f)/10/pdata/1/
- FID complete/2c/wkp-00142f (19f)/10/pdata/1/1i
- FID complete/2c/wkp-00142f (19f)/10/pdata/1/1r
- FID complete/2c/wkp-00142f (19f)/10/pdata/1/auditp.txt
- FID complete/2c/wkp-00142f (19f)/10/pdata/1/intrng
- FID complete/2c/wkp-00142f (19f)/10/pdata/1/outd
- FID complete/2c/wkp-00142f (19f)/10/pdata/1/peaklist.xml
- FID complete/2c/wkp-00142f (19f)/10/pdata/1/peakrng
- FID complete/2c/wkp-00142f (19f)/10/pdata/1/peaks
- FID complete/2c/wkp-00142f (19f)/10/pdata/1/proc
- FID complete/2c/wkp-00142f (19f)/10/pdata/1/procs
- FID complete/2c/wkp-00142f (19f)/10/pdata/1/title
- FID complete/2c/wkp-00142f (19f)/10/prosol_History
- FID complete/2c/wkp-00142f (19f)/10/pulseprogram.precomp
- FID complete/2c/wkp-00142f (19f)/10/scon2
[truncated: 1,225 more entries]
