# Supplementary material for: One-Pot Telescoping S-Transfer and Trifluoromethylation for the Synthesis of 2-CF3S-Imidazoles with N-Oxides as Convenient Precursors
Source: J Org Chem. 2024 Sep 30;89(20):15331–5. doi: 10.1021/acs.joc.4c01761 (PMC11494641; doi:10.1021/acs.joc.4c01761)
Supplement: Supplementary file 2 — jo4c01761_si_002.zip [file jo4c01761_si_002.zip › FID complete/2a/wkp-00126f (1h,13c, hmqc)/11/pdata/1/outd]

##TITLE= Parameter file, TOPSPIN		Version 2.1
##JCAMPDX= 5.0
##DATATYPE= Parameter Values
##NPOINTS= 1	$$ modification sequence number
##ORIGIN= Bruker BioSpin GmbH
##OWNER= Arek
$$ 2023-01-18 18:28:28.500 +0100  Arek@CZC9293160
$$ D:\/data/ela/nmr/wkp-00126f/11/pdata/1/outd
$$ process C:\Bruker\TOPSPIN\prog\mod\xwish3.exe
##$CURPLOT= <HP Color LaserJet CP1510 Series PCL 6>
##$CURPRIN= <$HP Color LaserJet CP1510 Series PCL 6>
##$DFORMAT= <normdp>
##$LAYOUT= <+/1D_X.xwp>
##$LFORMAT= <normlp>
##$PFORMAT= <normpl>
##$SURQMSG= 1
##END=
