# Supplementary material for: One-Pot Telescoping S-Transfer and Trifluoromethylation for the Synthesis of 2-CF3S-Imidazoles with N-Oxides as Convenient Precursors
Source: J Org Chem. 2024 Sep 30;89(20):15331–5. doi: 10.1021/acs.joc.4c01761 (PMC11494641; doi:10.1021/acs.joc.4c01761)
Supplement: Supplementary file 2 — jo4c01761_si_002.zip [file jo4c01761_si_002.zip › FID complete/2a/wkp-00126f (1h,13c, hmqc)/13/audita.txt]

##TITLE= Audit trail, TOPSPIN		Version 2.1
##JCAMPDX= 5.01
##ORIGIN= Bruker BioSpin GmbH
##OWNER= Arek
$$ D:\/data/ela/nmr/wkp-00126f/13/audita.txt
##AUDIT TRAIL=  $$ (NUMBER, WHEN, WHO, WHERE, PROCESS, VERSION, WHAT)
(   1,<2023-01-18 19:45:16.843 +0100>,<Arek>,<CZC9293160>,<go>,<TOPSPIN 2.1>,
      <created by zg
	started at 2023-01-18 19:32:27.375 +0100,
	POWCHK enabled, PULCHK disabled,
       configuration hash MD5:
       33 D0 FD 33 FD 56 D6 8F 08 B2 EA 56 09 0A 39 66
       data hash MD5: 64K
       5B 4E 82 37 AD E1 7F 4F D2 3C 60 30 B4 4A D5 00>)
(   2,<2023-01-18 19:45:17.640 +0100>,<Arek>,<CZC9293160>,<audit>,<TOPSPIN 2.1>,
      <user comment:
       ICON-NMR User ID: ela
       data hash MD5: 64K
       5B 4E 82 37 AD E1 7F 4F D2 3C 60 30 B4 4A D5 00>)
##END=

$$ hash MD5
$$ 85 09 AF 16 A5 11 C6 77 C2 00 33 C1 19 D7 40 28
