# Supplementary material for: One-Pot Telescoping S-Transfer and Trifluoromethylation for the Synthesis of 2-CF3S-Imidazoles with N-Oxides as Convenient Precursors
Source: J Org Chem. 2024 Sep 30;89(20):15331–5. doi: 10.1021/acs.joc.4c01761 (PMC11494641; doi:10.1021/acs.joc.4c01761)
Supplement: Supplementary file 2 — jo4c01761_si_002.zip [file jo4c01761_si_002.zip › FID complete/2a/wkp-00126f (1h,13c, hmqc)/13/shimvalues]

# Wed Jan 18 19:45:17 2023
#$$PROBEID=38
#$$PROBEINFO=5 mm PABBO BB-1H/D Z-GRD Z847801/0099
#$$PICSINFO=Z847801_0099_38.par
#
# Active Shim Gradients
#
Z           		9088            
Z2          		5462            
Z3          		1376            
Z4          		3740            
Z5          		-1967           
Z6          		7804            
Z7          		0               
Z8          		0               
X           		2328            
XZ          		789             
XZ2         		6220            
XZ3         		239             
XZ4         		3112            
XZ5         		-18299          
Y           		2234            
YZ          		-573            
YZ2         		-8515           
YZ3         		-4622           
YZ4         		953             
YZ5         		14537           
XY          		4717            
XYZ         		-7746           
XYZ2        		-302            
XYZ3        		-423            
XYZ4        		463             
XYZ5        		1138            
(X2-Y2)     		-4869           
(X2-Y2)Z    		-9264           
(X2-Y2)Z2   		3952            
(X2-Y2)Z3   		1238            
(X2-Y2)Z4   		-11329          
(X2-Y2)Z5   		-771            
X3          		11427           
X3Z         		8025            
Y3          		1732            
Y3Z         		4507            
#
# Lock Parameter
#
LOCKPHASE		254.600 
LOCKPOWER		-27.000 
LOCKGAIN		121.910 
LOCKDC		-15.000 
LOCKSHIFT		7.240   
FIELD		2990.116
LOOPGAIN		-12.000 
LOOPTIME		0.400   
LOOPFILTER		100.000 
#
IEEE64_VERSION_CODE 1
#
# Shim currents 
#
SHIM_SETTING [1 ]  4418.12493018   
SHIM_SETTING [2 ]  4474.62243873   
SHIM_SETTING [3 ]  199.51990697    
SHIM_SETTING [4 ]  -10365.32995366 
SHIM_SETTING [5 ]  1568.55864365   
SHIM_SETTING [6 ]  3972.02715712   
SHIM_SETTING [7 ]  12928.22221095  
SHIM_SETTING [8 ]  14875.23195302  
SHIM_SETTING [9 ]  4554.67478212   
SHIM_SETTING [10]  5808.68124645   
SHIM_SETTING [11]  0.00000000      
SHIM_SETTING [12]  -2775.17404782  
SHIM_SETTING [13]  6239.47695817   
SHIM_SETTING [14]  1649.99448725   
SHIM_SETTING [15]  4869.33194954   
SHIM_SETTING [16]  15561.31500155  
SHIM_SETTING [17]  -8750.04958327  
SHIM_SETTING [18]  -851.69981776   
SHIM_SETTING [19]  -16383.52987992 
SHIM_SETTING [20]  19597.11179496  
SHIM_SETTING [21]  -13032.86550187 
SHIM_SETTING [22]  4121.04621913   
SHIM_SETTING [23]  -4005.07692737  
SHIM_SETTING [24]  11137.69196511  
SHIM_SETTING [25]  -12692.91869498 
SHIM_SETTING [26]  -9486.19292241  
SHIM_SETTING [27]  9434.23526918   
SHIM_SETTING [28]  -5625.24727937  
SHIM_SETTING [29]  1240.76287181   
SHIM_SETTING [30]  3272.81832985   
SHIM_SETTING [31]  14375.19438409  
SHIM_SETTING [32]  -6211.79951268  
SHIM_SETTING [33]  -4759.03032566  
SHIM_SETTING [34]  10686.33899554  
SHIM_SETTING [35]  -336.20599466   
SHIM_SETTING [36]  9286.87231698   
SHIM_SETTING [37]  -6789.94983605  
SHIM_SETTING [38]  15547.76947495  
SHIM_SETTING [39]  -814.52981607   
SHIM_SETTING [40]  0.00000000      
