# Supplementary material for: One-Pot Telescoping S-Transfer and Trifluoromethylation for the Synthesis of 2-CF3S-Imidazoles with N-Oxides as Convenient Precursors
Source: J Org Chem. 2024 Sep 30;89(20):15331–5. doi: 10.1021/acs.joc.4c01761 (PMC11494641; doi:10.1021/acs.joc.4c01761)
Supplement: Supplementary file 2 — jo4c01761_si_002.zip [file jo4c01761_si_002.zip › FID complete/2a/wkp-00126f (1h,13c, hmqc)/17/acqu2]

##TITLE= Parameter file, TOPSPIN		Version 2.1
##JCAMPDX= 5.0
##DATATYPE= Parameter Values
##NPOINTS= 1	$$ modification sequence number
##ORIGIN= Bruker BioSpin GmbH
##OWNER= Arek
$$ 2023-01-18 16:22:39.265 +0100  Arek@CZC9293160
$$ C:/Bruker/TOPSPIN/prog/curdir/changer/inmrchanger/Jan18-2023-1615-ela/6/data/nmr/wkp-00126f/17/acqu2
$$ process C:\Bruker\TOPSPIN\prog\mod\xwish3.exe
##$BF1= 150.935497
##$FnMODE= 6
##$NUC1= <13C>
##$O1= 15093.5497
##$SFO1= 150.9505905497
##$SW= 250
##$TD= 360
##END=
