# Supplementary material for: One-Pot Telescoping S-Transfer and Trifluoromethylation for the Synthesis of 2-CF3S-Imidazoles with N-Oxides as Convenient Precursors
Source: J Org Chem. 2024 Sep 30;89(20):15331–5. doi: 10.1021/acs.joc.4c01761 (PMC11494641; doi:10.1021/acs.joc.4c01761)
Supplement: Supplementary file 2 — jo4c01761_si_002.zip [file jo4c01761_si_002.zip › FID complete/2a/wkp-00126f [wkp141] (19f)/10/au/src/au_zg]

/*** ^^A -*-C++-*- **********************************************/
/*  au_zg           02.11.2020                                  */
/****************************************************************/
/*  Short Description :                                         */
/*  General AU program for data acquisition.                    */
/****************************************************************/
/*  Keywords :                                                  */
/*  zg                                                          */
/****************************************************************/
/*  Description/Usage :                                         */
/*  General AU program for data acquisition.                    */
/*  First an rga is done, then the acquisition is started.      */
/*  Options:                                                    */
/*  bt_calib=1: call bt_calibrate_o1 for O1 calibration         */
/*  pcal=1:     call pulsecal for P1 calibration                */
/*  supp_opt=1: set both bt_calib=1 and pcal=1                  */
/****************************************************************/
/*  Author(s) :                                                 */
/*  Name            : Rainer Kerssebaum                         */
/*  Organisation    : Bruker BioSpin GmbH                       */
/*  Email           : rainer.kerssebaum@bruker.com              */
/****************************************************************/
/*  Name    Date    Modification:                               */
/*  pdv     901010  created                                     */
/*  rke     201102  options for o1 calibration and pulsecal for */
/*                  water suppression                           */
/****************************************************************/
/*
$Id:$
*/

AUERR = au_zg(curdat);
QUIT

/*  Define some global constants and variables         */
#define TLL 1024
int     debugflag = 0;

/* cmdline parameters */
int     bt_calib = 0, pcal = 0, supp_opt = 0;

static void evalcmdline(void);
static int  check_cmd_arg(const char*, char*, char*);


int au_zg(const char* curdat)
{
float   plw1;

FETCHPAR("PLW 1", &plw1)

evalcmdline();
if (supp_opt == 1)
{
    bt_calib = 1;
    pcal = 1;
}

if (bt_calib == 1)
{
    if (plw1 == 0)
    {
        GETPROSOL
        ERRORABORT
        Show_meta(SM_RAWP);
    }

    XCMD("bt_calibrate_o1")
    if (debugflag > 1)  Proc_err(ERROPT_AK_OK, "DEBUG au_zg\nO1 by bt_calibrate_o1 done");
}

if (pcal == 1)
{
    XCMD("pulsecal quiet")
    if (debugflag > 1)  Proc_err(ERROPT_AK_OK, "DEBUG au_zg\npulsecal done");
}

RGA
ZG_OVERWRITE

return 0;
}   //QUIT


/* subroutines ****************************************************************/

/* subroutine evalcmdline *****************************************************/
static void evalcmdline(void)
{
int     i;
char    argname[TLL], argvalue[TLL];

if (i_argc > 2)
{
    if (debugflag > 2)
        Proc_err(ERROPT_AK_OK, "DEBUG sub\n%d arguments", i_argc-2);

    for (i=1; i <= i_argc-2; i++)
    {
        if (debugflag > 2)
            Proc_err(ERROPT_AK_OK, "DEBUG sub\nargument %d: %s", i, i_argv[i+1]);

        if (check_cmd_arg(i_argv[i+1], argname, argvalue) == 0)
        {
            if (debugflag > 2)
                Proc_err(ERROPT_AK_OK,"DEBUG sub\nargname = %s\nvalue = %s", argname, argvalue);
/*          evaluate param */
            if (!strcmp(argname, "bt_calib"))
            {
                bt_calib=atoi(argvalue);
                if ((bt_calib < 1) || (bt_calib >1))
                    bt_calib = 0;
            }

            else if (!strcmp(argname, "pcal"))
            {
                pcal=atoi(argvalue);
                if ((pcal < 0) || (pcal >1))
                    pcal = 0;
            }

            else if (!strcmp(argname, "supp_opt"))
            {
                supp_opt=atoi(argvalue);
                if ((supp_opt < 0) || (supp_opt >1))
                    supp_opt = 0;
            }

            else if (!strcmp(argname, "debugflag"))
            {
                debugflag=atoi(argvalue);
                if ((debugflag < 0) || (debugflag >1))
                    debugflag = 0;
            }

        }
    }
}
else
{
    if (debugflag > 2)
        Proc_err(ERROPT_AK_OK, "DEBUG sub\nno arguments");
}

if (debugflag > 3)
    Proc_err(ERROPT_AK_OK, "DEBUG sub\nevalcmdline done");

} /* end subroutine */

/* subroutine check_cmd_arg ***************************************************/
static int check_cmd_arg(const char* cpar, char* pname, char* pvalue)
{
const char* pch = strchr(cpar, '=');

if (pch == NULL)
    return -1;

sprintf(pname, "%.*s", (int)(pch - cpar), cpar);
strcpy(pvalue, pch + 1);

if (strcmp(pvalue, "(null)") == 0)
    pvalue[0] = 0;

if (debugflag > 2)
    Proc_err(ERROPT_AK_OK, "DEBUG sub\nparname = %s %lu\nvalue = %s %lu",
             pname, (unsigned long)strlen(pname),
             pvalue, (unsigned long)strlen(pvalue));
return 0;
} /* end subroutine */
