# Supplementary material for: One-Pot Telescoping S-Transfer and Trifluoromethylation for the Synthesis of 2-CF3S-Imidazoles with N-Oxides as Convenient Precursors
Source: J Org Chem. 2024 Sep 30;89(20):15331–5. doi: 10.1021/acs.joc.4c01761 (PMC11494641; doi:10.1021/acs.joc.4c01761)
Supplement: Supplementary file 2 — jo4c01761_si_002.zip [file jo4c01761_si_002.zip › FID complete/2a/wkp-00126f [wkp141] (19f)/10/audita.txt]

##TITLE= Audit trail, TopSpin 4.4.0
##JCAMPDX= 5.01
##ORIGIN= Bruker BioSpin GmbH & Co. KG
##OWNER= root
$$ /root/.topspin-BladeEpu/local_acqu/wkp-00141f/10/audita.txt
##AUDIT TRAIL=  $$ (NUMBER, WHEN, WHO, WHERE, PROCESS, VERSION, WHAT)
(   1,<2024-06-03T11:23:32.635+0000>,<CZC1459CT1\nmrsu>,<CZC1459CT1>,<go4>,<TopSpin 4.4.0>,
      <acquisition in progress>)
$$ //feruos/MJRG/NMR_Prodigy/nmrsu/wkp-00141f/10/audita.txt
(   2,<2024-06-03T11:24:05.670+0000>,<CZC1459CT1\nmrsu>,<CZC1459CT1>,<go4>,<TopSpin 4.4.0>,
      <created by zg on 'Avance' (CZC1459CT1) by user 'CZC1459CT1\nmrsu'
       on data set with UUID 'b5b92a5e-219b-11ef-8be4-0030d62ad78f'
       started at 2024-06-03 11:23:32.635 +0000, POWCHK enabled, PULCHK disabled,
       completed at 2024-06-03 11:24:05.669 +0000
       configuration hash MD5:
       21 0A 6D 33 E9 A7 D0 12 91 CC 79 BF 83 1E 93 4F
       double data hash MD5: 128K
       08 61 4A 40 82 F4 60 E5 B5 4B 65 D0 F3 AB 42 46>)
(   3,<2024-06-03T13:24:06.493+0200>,<nmrsu>,<CZC1459CT1>,<xwish3>,<TopSpin 4.4.0>,
      <ICON-NMR User ID: nmrsu
       double data hash MD5: 128K
       08 61 4A 40 82 F4 60 E5 B5 4B 65 D0 F3 AB 42 46>)
##END=

$$ hash MD5
$$ 65 3C 00 52 EB C9 28 AE B7 8C 38 39 61 06 BE 2C
