# Supplementary material for: One-Pot Telescoping S-Transfer and Trifluoromethylation for the Synthesis of 2-CF3S-Imidazoles with N-Oxides as Convenient Precursors
Source: J Org Chem. 2024 Sep 30;89(20):15331–5. doi: 10.1021/acs.joc.4c01761 (PMC11494641; doi:10.1021/acs.joc.4c01761)
Supplement: Supplementary file 2 — jo4c01761_si_002.zip [file jo4c01761_si_002.zip › FID complete/2a/wkp-00126f [wkp141] (19f)/10/pdata/1/outd]

##TITLE= Parameter file, TopSpin 4.4.0
##JCAMPDX= 5.0
##DATATYPE= Parameter Values
##NPOINTS= 1	$$ modification sequence number
##ORIGIN= Bruker BioSpin GmbH & Co. KG
##OWNER= nmrsu
$$ 2024-06-03 13:17:15.293 +0200  nmrsu@CZC1459CT1
$$ C:/Bruker/TopSpin4.4.0/prog/curdir/changer/inmrchanger/Jun03-2024-1239-nmrsu/6/6.27/data/nmr/wkp-00141f/10/pdata/1/outd
$$ process C:\Bruker\TopSpin4.4.0\prog\mod\xwish3.exe
##$CURPLOT= <>
##$CURPRIN= <$>
##$DFORMAT= <normdp>
##$LAYOUT= <+/1D_BB.xwp>
##$LFORMAT= <normlp>
##$PFORMAT= <normpl>
##END=
