# Supplementary material for: One-Pot Telescoping S-Transfer and Trifluoromethylation for the Synthesis of 2-CF3S-Imidazoles with N-Oxides as Convenient Precursors
Source: J Org Chem. 2024 Sep 30;89(20):15331–5. doi: 10.1021/acs.joc.4c01761 (PMC11494641; doi:10.1021/acs.joc.4c01761)
Supplement: Supplementary file 2 — jo4c01761_si_002.zip [file jo4c01761_si_002.zip › FID complete/2a/wkp-00126f [wkp141] (19f)/10/pdata/1/peaklist.xml]

<?xml version="1.0" encoding="UTF-8"?>
<PeakList>
  <PeakList1D>
    <PeakList1DHeader creator="nmrsu" date="2024-06-03T13:24:10.450+02:00" expNo="10" name="wkp-00141f" owner="" procNo="1" source="//feruos/MJRG/NMR_Prodigy/nmrsu">
      <PeakPickDetails>F1=16.504271ppm, F2=-216.504277ppm, MI=0.00cm, MAXI=10000.00cm, PC=1.000
      </PeakPickDetails>
    </PeakList1DHeader>
    <Peak1D F1="16.083242" intensity="6.324687e-02" type="0"/>
    <Peak1D F1="15.218429" intensity="6.958649e-02" type="0"/>
    <Peak1D F1="15.187434" intensity="6.598973e-02" type="0"/>
    <Peak1D F1="14.547171" intensity="7.045613e-02" type="0"/>
    <Peak1D F1="14.169696" intensity="7.615410e-02" type="0"/>
    <Peak1D F1="13.838412" intensity="6.863150e-02" type="0"/>
    <Peak1D F1="13.506230" intensity="6.749244e-02" type="0"/>
    <Peak1D F1="13.403848" intensity="6.979216e-02" type="0"/>
    <Peak1D F1="13.362864" intensity="6.900208e-02" type="0"/>
    <Peak1D F1="12.983099" intensity="7.143823e-02" type="0"/>
    <Peak1D F1="12.833850" intensity="7.406981e-02" type="0"/>
    <Peak1D F1="12.800227" intensity="6.867546e-02" type="0"/>
    <Peak1D F1="12.609442" intensity="7.281852e-02" type="0"/>
    <Peak1D F1="12.435059" intensity="6.833286e-02" type="0"/>
    <Peak1D F1="12.029932" intensity="8.565646e-02" type="0"/>
    <Peak1D F1="11.973047" intensity="6.513451e-02" type="0"/>
    <Peak1D F1="11.826893" intensity="8.340599e-02" type="0"/>
    <Peak1D F1="11.556649" intensity="7.215438e-02" type="0"/>
    <Peak1D F1="11.457370" intensity="7.025280e-02" type="0"/>
    <Peak1D F1="11.388646" intensity="7.675121e-02" type="0"/>
    <Peak1D F1="11.284214" intensity="7.649563e-02" type="0"/>
    <Peak1D F1="11.105250" intensity="7.417029e-02" type="0"/>
    <Peak1D F1="10.539898" intensity="7.590283e-02" type="0"/>
    <Peak1D F1="10.433706" intensity="6.947101e-02" type="0"/>
    <Peak1D F1="10.066238" intensity="6.459490e-02" type="0"/>
    <Peak1D F1="9.902492" intensity="6.619491e-02" type="0"/>
    <Peak1D F1="9.885302" intensity="6.095347e-02" type="0"/>
    <Peak1D F1="9.870839" intensity="6.978310e-02" type="0"/>
    <Peak1D F1="9.828073" intensity="6.386386e-02" type="0"/>
    <Peak1D F1="9.761655" intensity="6.379207e-02" type="0"/>
    <Peak1D F1="9.572962" intensity="8.421494e-02" type="0"/>
    <Peak1D F1="9.509140" intensity="7.328278e-02" type="0"/>
    <Peak1D F1="9.306814" intensity="6.466177e-02" type="0"/>
    <Peak1D F1="9.018736" intensity="5.669351e-02" type="0"/>
    <Peak1D F1="8.837654" intensity="5.627142e-02" type="0"/>
    <Peak1D F1="8.801155" intensity="5.645141e-02" type="0"/>
    <Peak1D F1="8.687570" intensity="5.376304e-02" type="0"/>
    <Peak1D F1="8.598620" intensity="5.409645e-02" type="0"/>
    <Peak1D F1="8.528189" intensity="6.517549e-02" type="0"/>
    <Peak1D F1="8.455974" intensity="5.106505e-02" type="0"/>
    <Peak1D F1="8.412939" intensity="5.834337e-02" type="0"/>
    <Peak1D F1="8.114994" intensity="5.285548e-02" type="0"/>
    <Peak1D F1="7.913256" intensity="5.620261e-02" type="0"/>
    <Peak1D F1="7.785372" intensity="5.321116e-02" type="0"/>
    <Peak1D F1="7.610099" intensity="5.154144e-02" type="0"/>
    <Peak1D F1="7.415296" intensity="5.009750e-02" type="0"/>
    <Peak1D F1="6.987788" intensity="5.269099e-02" type="0"/>
    <Peak1D F1="6.906078" intensity="4.411428e-02" type="0"/>
    <Peak1D F1="6.760072" intensity="4.669874e-02" type="0"/>
    <Peak1D F1="6.522993" intensity="4.435376e-02" type="0"/>
    <Peak1D F1="6.245197" intensity="4.562540e-02" type="0"/>
    <Peak1D F1="5.964918" intensity="4.419875e-02" type="0"/>
    <Peak1D F1="5.566720" intensity="4.543745e-02" type="0"/>
    <Peak1D F1="5.502265" intensity="4.823887e-02" type="0"/>
    <Peak1D F1="5.481662" intensity="4.596215e-02" type="0"/>
    <Peak1D F1="4.774091" intensity="4.453635e-02" type="0"/>
    <Peak1D F1="4.691279" intensity="4.227974e-02" type="0"/>
    <Peak1D F1="4.392906" intensity="4.212964e-02" type="0"/>
    <Peak1D F1="-41.443957" intensity="1.476474e+00" type="0"/>
    <Peak1D F1="-42.322769" intensity="1.881569e-01" type="0"/>
    <Peak1D F1="-42.336595" intensity="1.403477e-01" type="0"/>
    <Peak1D F1="-42.460605" intensity="1.500000e+01" type="0"/>
    <Peak1D F1="-42.876097" intensity="2.312159e-01" type="0"/>
    <Peak1D F1="-42.968802" intensity="1.517459e-01" type="0"/>
    <Peak1D F1="-43.160781" intensity="1.120737e-01" type="0"/>
    <Peak1D F1="-43.233431" intensity="9.836949e-02" type="0"/>
    <Peak1D F1="-43.466701" intensity="8.744255e-02" type="0"/>
    <Peak1D F1="-43.634910" intensity="8.065643e-02" type="0"/>
    <Peak1D F1="-43.814077" intensity="6.482589e-02" type="0"/>
    <Peak1D F1="-43.883811" intensity="6.504386e-02" type="0"/>
    <Peak1D F1="-43.926101" intensity="7.794053e-02" type="0"/>
    <Peak1D F1="-44.043416" intensity="6.618641e-02" type="0"/>
    <Peak1D F1="-44.138447" intensity="6.822977e-02" type="0"/>
    <Peak1D F1="-44.285178" intensity="7.283910e-02" type="0"/>
    <Peak1D F1="-44.352287" intensity="7.014322e-02" type="0"/>
    <Peak1D F1="-44.409618" intensity="6.785533e-02" type="0"/>
    <Peak1D F1="-44.490650" intensity="6.318665e-02" type="0"/>
    <Peak1D F1="-44.578265" intensity="6.884822e-02" type="0"/>
    <Peak1D F1="-44.758002" intensity="6.782253e-02" type="0"/>
    <Peak1D F1="-44.935058" intensity="6.117630e-02" type="0"/>
    <Peak1D F1="-44.995729" intensity="4.840383e-02" type="0"/>
    <Peak1D F1="-45.037873" intensity="5.706790e-02" type="0"/>
    <Peak1D F1="-45.198152" intensity="6.129468e-02" type="0"/>
    <Peak1D F1="-45.372681" intensity="5.719196e-02" type="0"/>
    <Peak1D F1="-45.432484" intensity="5.546994e-02" type="0"/>
    <Peak1D F1="-45.482552" intensity="5.531182e-02" type="0"/>
    <Peak1D F1="-45.614624" intensity="5.915030e-02" type="0"/>
    <Peak1D F1="-45.843102" intensity="5.314953e-02" type="0"/>
    <Peak1D F1="-46.271364" intensity="5.230929e-02" type="0"/>
    <Peak1D F1="-46.416789" intensity="5.388042e-02" type="0"/>
    <Peak1D F1="-46.506543" intensity="4.876348e-02" type="0"/>
    <Peak1D F1="-46.635441" intensity="5.263417e-02" type="0"/>
    <Peak1D F1="-46.762242" intensity="5.627458e-02" type="0"/>
    <Peak1D F1="-46.909036" intensity="5.155882e-02" type="0"/>
    <Peak1D F1="-47.146840" intensity="5.353400e-02" type="0"/>
    <Peak1D F1="-47.270474" intensity="5.023782e-02" type="0"/>
    <Peak1D F1="-47.854536" intensity="4.865755e-02" type="0"/>
    <Peak1D F1="-48.007475" intensity="5.599054e-02" type="0"/>
    <Peak1D F1="-48.230565" intensity="4.894184e-02" type="0"/>
    <Peak1D F1="-48.383726" intensity="4.715073e-02" type="0"/>
    <Peak1D F1="-48.569525" intensity="4.862129e-02" type="0"/>
    <Peak1D F1="-48.767566" intensity="5.359714e-02" type="0"/>
    <Peak1D F1="-48.974614" intensity="5.656132e-02" type="0"/>
    <Peak1D F1="-49.123824" intensity="5.546201e-02" type="0"/>
    <Peak1D F1="-49.238008" intensity="4.806413e-02" type="0"/>
    <Peak1D F1="-49.508679" intensity="5.620212e-02" type="0"/>
    <Peak1D F1="-49.852951" intensity="5.303227e-02" type="0"/>
    <Peak1D F1="-49.980933" intensity="5.924065e-02" type="0"/>
    <Peak1D F1="-50.104914" intensity="4.918573e-02" type="0"/>
    <Peak1D F1="-50.215487" intensity="4.797242e-02" type="0"/>
    <Peak1D F1="-50.357294" intensity="6.075472e-02" type="0"/>
    <Peak1D F1="-50.424472" intensity="5.069299e-02" type="0"/>
    <Peak1D F1="-50.524219" intensity="4.888759e-02" type="0"/>
    <Peak1D F1="-50.673790" intensity="4.546269e-02" type="0"/>
    <Peak1D F1="-50.798188" intensity="5.553837e-02" type="0"/>
    <Peak1D F1="-50.971737" intensity="5.242964e-02" type="0"/>
    <Peak1D F1="-50.989494" intensity="5.723109e-02" type="0"/>
    <Peak1D F1="-51.147078" intensity="4.821114e-02" type="0"/>
    <Peak1D F1="-51.310454" intensity="4.699451e-02" type="0"/>
    <Peak1D F1="-51.376966" intensity="4.529380e-02" type="0"/>
    <Peak1D F1="-51.587653" intensity="4.849791e-02" type="0"/>
    <Peak1D F1="-51.790090" intensity="5.131941e-02" type="0"/>
    <Peak1D F1="-51.910725" intensity="4.837801e-02" type="0"/>
    <Peak1D F1="-52.390374" intensity="4.647075e-02" type="0"/>
    <Peak1D F1="-52.497599" intensity="5.359148e-02" type="0"/>
    <Peak1D F1="-52.889183" intensity="4.851527e-02" type="0"/>
    <Peak1D F1="-53.072822" intensity="4.940526e-02" type="0"/>
    <Peak1D F1="-53.137222" intensity="4.869038e-02" type="0"/>
    <Peak1D F1="-53.180151" intensity="5.086899e-02" type="0"/>
    <Peak1D F1="-53.486043" intensity="5.000767e-02" type="0"/>
    <Peak1D F1="-53.565283" intensity="5.766277e-02" type="0"/>
    <Peak1D F1="-53.864217" intensity="5.205225e-02" type="0"/>
    <Peak1D F1="-54.100598" intensity="5.086531e-02" type="0"/>
    <Peak1D F1="-54.602732" intensity="5.303879e-02" type="0"/>
    <Peak1D F1="-54.676660" intensity="4.540765e-02" type="0"/>
    <Peak1D F1="-55.068514" intensity="4.910737e-02" type="0"/>
    <Peak1D F1="-55.195475" intensity="5.081613e-02" type="0"/>
    <Peak1D F1="-55.420634" intensity="4.785759e-02" type="0"/>
    <Peak1D F1="-55.640876" intensity="5.101951e-02" type="0"/>
    <Peak1D F1="-55.822022" intensity="4.951111e-02" type="0"/>
    <Peak1D F1="-56.188217" intensity="5.399689e-02" type="0"/>
    <Peak1D F1="-56.419070" intensity="4.776332e-02" type="0"/>
    <Peak1D F1="-56.639923" intensity="4.610423e-02" type="0"/>
    <Peak1D F1="-56.828340" intensity="4.864207e-02" type="0"/>
    <Peak1D F1="-57.141433" intensity="5.423385e-02" type="0"/>
    <Peak1D F1="-57.237742" intensity="4.695143e-02" type="0"/>
    <Peak1D F1="-57.379105" intensity="4.730663e-02" type="0"/>
    <Peak1D F1="-57.524600" intensity="5.139432e-02" type="0"/>
    <Peak1D F1="-57.653755" intensity="4.817041e-02" type="0"/>
    <Peak1D F1="-57.763251" intensity="4.846897e-02" type="0"/>
    <Peak1D F1="-58.242915" intensity="4.812748e-02" type="0"/>
    <Peak1D F1="-58.424436" intensity="4.573756e-02" type="0"/>
    <Peak1D F1="-58.465997" intensity="5.435218e-02" type="0"/>
    <Peak1D F1="-58.964167" intensity="4.368972e-02" type="0"/>
    <Peak1D F1="-59.114383" intensity="5.000410e-02" type="0"/>
    <Peak1D F1="-59.180944" intensity="4.486496e-02" type="0"/>
    <Peak1D F1="-59.274517" intensity="4.518859e-02" type="0"/>
    <Peak1D F1="-59.363694" intensity="4.480814e-02" type="0"/>
    <Peak1D F1="-59.718633" intensity="4.713056e-02" type="0"/>
    <Peak1D F1="-59.779873" intensity="4.446554e-02" type="0"/>
    <Peak1D F1="-60.027948" intensity="4.551142e-02" type="0"/>
    <Peak1D F1="-60.145270" intensity="4.411003e-02" type="0"/>
    <Peak1D F1="-60.613857" intensity="4.946786e-02" type="0"/>
    <Peak1D F1="-60.917965" intensity="9.382911e-02" type="0"/>
    <Peak1D F1="-61.024544" intensity="4.968631e-02" type="0"/>
    <Peak1D F1="-61.420801" intensity="4.713577e-02" type="0"/>
    <Peak1D F1="-61.770684" intensity="4.585747e-02" type="0"/>
    <Peak1D F1="-62.333226" intensity="5.129703e-02" type="0"/>
    <Peak1D F1="-62.785009" intensity="2.214007e-01" type="0"/>
    <Peak1D F1="-63.252902" intensity="5.280904e-02" type="0"/>
    <Peak1D F1="-63.754141" intensity="4.387362e-02" type="0"/>
    <Peak1D F1="-63.818659" intensity="4.447784e-02" type="0"/>
    <Peak1D F1="-63.907559" intensity="4.663928e-02" type="0"/>
    <Peak1D F1="-64.009986" intensity="5.292169e-02" type="0"/>
    <Peak1D F1="-64.287282" intensity="4.412236e-02" type="0"/>
    <Peak1D F1="-64.329954" intensity="5.296564e-02" type="0"/>
    <Peak1D F1="-64.590930" intensity="4.602183e-02" type="0"/>
    <Peak1D F1="-64.969903" intensity="4.259945e-02" type="0"/>
    <Peak1D F1="-65.343459" intensity="4.596529e-02" type="0"/>
    <Peak1D F1="-65.883759" intensity="4.750711e-02" type="0"/>
    <Peak1D F1="-65.969152" intensity="5.066988e-02" type="0"/>
    <Peak1D F1="-67.061106" intensity="4.813846e-02" type="0"/>
    <Peak1D F1="-69.438708" intensity="4.537138e-02" type="0"/>
    <Peak1D F1="-70.570640" intensity="4.387878e-02" type="0"/>
    <Peak1D F1="-71.419443" intensity="4.193821e-02" type="0"/>
    <Peak1D F1="-108.065770" intensity="4.376141e-02" type="0"/>
    <Peak1D F1="-108.350232" intensity="5.828808e-02" type="0"/>
    <Peak1D F1="-108.446117" intensity="4.857619e-02" type="0"/>
    <Peak1D F1="-108.517754" intensity="5.475716e-02" type="0"/>
    <Peak1D F1="-108.570418" intensity="5.421672e-02" type="0"/>
    <Peak1D F1="-108.619764" intensity="5.484614e-02" type="0"/>
    <Peak1D F1="-108.632902" intensity="5.451317e-02" type="0"/>
    <Peak1D F1="-108.819576" intensity="6.168570e-02" type="0"/>
    <Peak1D F1="-108.854436" intensity="5.829791e-02" type="0"/>
    <Peak1D F1="-108.932961" intensity="5.212626e-02" type="0"/>
    <Peak1D F1="-109.124857" intensity="6.435836e-02" type="0"/>
    <Peak1D F1="-109.320725" intensity="6.675125e-02" type="0"/>
    <Peak1D F1="-109.471067" intensity="6.862288e-02" type="0"/>
    <Peak1D F1="-109.743113" intensity="6.970563e-02" type="0"/>
    <Peak1D F1="-109.830332" intensity="6.740807e-02" type="0"/>
    <Peak1D F1="-110.003173" intensity="6.839046e-02" type="0"/>
    <Peak1D F1="-110.088350" intensity="7.937024e-02" type="0"/>
    <Peak1D F1="-110.547223" intensity="8.825395e-02" type="0"/>
    <Peak1D F1="-110.738535" intensity="8.342495e-02" type="0"/>
    <Peak1D F1="-110.955708" intensity="9.749740e-02" type="0"/>
    <Peak1D F1="-111.777484" intensity="1.116220e-01" type="0"/>
    <Peak1D F1="-111.880272" intensity="1.035108e-01" type="0"/>
    <Peak1D F1="-112.021795" intensity="1.055081e-01" type="0"/>
    <Peak1D F1="-112.168373" intensity="1.169514e-01" type="0"/>
    <Peak1D F1="-112.545318" intensity="1.167937e-01" type="0"/>
    <Peak1D F1="-112.673077" intensity="1.298848e-01" type="0"/>
    <Peak1D F1="-112.894569" intensity="1.301748e-01" type="0"/>
    <Peak1D F1="-113.217655" intensity="1.419425e-01" type="0"/>
    <Peak1D F1="-113.508436" intensity="1.431125e-01" type="0"/>
    <Peak1D F1="-113.832188" intensity="1.537178e-01" type="0"/>
    <Peak1D F1="-114.055778" intensity="1.520354e-01" type="0"/>
    <Peak1D F1="-114.283214" intensity="1.562373e-01" type="0"/>
    <Peak1D F1="-114.344281" intensity="1.599660e-01" type="0"/>
    <Peak1D F1="-114.675505" intensity="1.732728e-01" type="0"/>
    <Peak1D F1="-114.782085" intensity="1.829807e-01" type="0"/>
    <Peak1D F1="-114.923816" intensity="1.740615e-01" type="0"/>
    <Peak1D F1="-115.147850" intensity="1.844345e-01" type="0"/>
    <Peak1D F1="-115.243485" intensity="1.855602e-01" type="0"/>
    <Peak1D F1="-115.585903" intensity="1.973631e-01" type="0"/>
    <Peak1D F1="-115.741467" intensity="2.031644e-01" type="0"/>
    <Peak1D F1="-115.909003" intensity="2.059495e-01" type="0"/>
    <Peak1D F1="-116.024193" intensity="2.054989e-01" type="0"/>
    <Peak1D F1="-116.129967" intensity="2.072897e-01" type="0"/>
    <Peak1D F1="-116.314544" intensity="2.135178e-01" type="0"/>
    <Peak1D F1="-116.726363" intensity="2.262145e-01" type="0"/>
    <Peak1D F1="-116.922606" intensity="2.305191e-01" type="0"/>
    <Peak1D F1="-117.018574" intensity="2.308471e-01" type="0"/>
    <Peak1D F1="-117.106349" intensity="2.368653e-01" type="0"/>
    <Peak1D F1="-117.327855" intensity="2.407692e-01" type="0"/>
    <Peak1D F1="-117.594262" intensity="2.454461e-01" type="0"/>
    <Peak1D F1="-117.815129" intensity="2.474005e-01" type="0"/>
    <Peak1D F1="-118.016025" intensity="2.558561e-01" type="0"/>
    <Peak1D F1="-118.102313" intensity="2.532339e-01" type="0"/>
    <Peak1D F1="-118.368568" intensity="2.611275e-01" type="0"/>
    <Peak1D F1="-118.664099" intensity="2.612286e-01" type="0"/>
    <Peak1D F1="-118.903048" intensity="2.746227e-01" type="0"/>
    <Peak1D F1="-119.218954" intensity="2.816927e-01" type="0"/>
    <Peak1D F1="-119.292146" intensity="2.792187e-01" type="0"/>
    <Peak1D F1="-119.456751" intensity="2.861358e-01" type="0"/>
    <Peak1D F1="-119.591177" intensity="2.901864e-01" type="0"/>
    <Peak1D F1="-119.655827" intensity="2.978399e-01" type="0"/>
    <Peak1D F1="-119.934095" intensity="3.036121e-01" type="0"/>
    <Peak1D F1="-120.221418" intensity="3.081042e-01" type="0"/>
    <Peak1D F1="-120.464381" intensity="3.121460e-01" type="0"/>
    <Peak1D F1="-120.477714" intensity="3.114495e-01" type="0"/>
    <Peak1D F1="-120.939628" intensity="3.188560e-01" type="0"/>
    <Peak1D F1="-121.310018" intensity="3.311141e-01" type="0"/>
    <Peak1D F1="-121.621465" intensity="3.321035e-01" type="0"/>
    <Peak1D F1="-121.664325" intensity="3.336016e-01" type="0"/>
    <Peak1D F1="-121.747391" intensity="3.352681e-01" type="0"/>
    <Peak1D F1="-121.941704" intensity="3.476600e-01" type="0"/>
    <Peak1D F1="-122.155377" intensity="3.599532e-01" type="0"/>
    <Peak1D F1="-122.490267" intensity="3.511830e-01" type="0"/>
    <Peak1D F1="-122.579209" intensity="3.659417e-01" type="0"/>
    <Peak1D F1="-122.724856" intensity="3.607554e-01" type="0"/>
    <Peak1D F1="-122.987749" intensity="3.619654e-01" type="0"/>
    <Peak1D F1="-123.098579" intensity="3.715885e-01" type="0"/>
    <Peak1D F1="-123.140022" intensity="3.720709e-01" type="0"/>
    <Peak1D F1="-123.297155" intensity="3.664610e-01" type="0"/>
    <Peak1D F1="-123.336668" intensity="3.751858e-01" type="0"/>
    <Peak1D F1="-123.475038" intensity="3.760854e-01" type="0"/>
    <Peak1D F1="-123.720029" intensity="3.815651e-01" type="0"/>
    <Peak1D F1="-123.907994" intensity="3.832394e-01" type="0"/>
    <Peak1D F1="-124.015199" intensity="3.805213e-01" type="0"/>
    <Peak1D F1="-124.154236" intensity="3.831336e-01" type="0"/>
    <Peak1D F1="-124.384769" intensity="3.867041e-01" type="0"/>
    <Peak1D F1="-124.748173" intensity="3.885198e-01" type="0"/>
    <Peak1D F1="-125.031926" intensity="3.993298e-01" type="0"/>
    <Peak1D F1="-125.230794" intensity="3.986828e-01" type="0"/>
    <Peak1D F1="-125.405635" intensity="4.073041e-01" type="0"/>
    <Peak1D F1="-125.723804" intensity="4.140374e-01" type="0"/>
    <Peak1D F1="-126.371323" intensity="4.249145e-01" type="0"/>
    <Peak1D F1="-126.482874" intensity="4.239285e-01" type="0"/>
    <Peak1D F1="-126.603523" intensity="4.232683e-01" type="0"/>
    <Peak1D F1="-126.773253" intensity="4.280974e-01" type="0"/>
    <Peak1D F1="-126.873069" intensity="4.347947e-01" type="0"/>
    <Peak1D F1="-126.970940" intensity="4.294250e-01" type="0"/>
    <Peak1D F1="-127.085894" intensity="4.333101e-01" type="0"/>
    <Peak1D F1="-127.157878" intensity="4.297854e-01" type="0"/>
    <Peak1D F1="-127.364343" intensity="4.332723e-01" type="0"/>
    <Peak1D F1="-127.656096" intensity="4.344379e-01" type="0"/>
    <Peak1D F1="-127.733052" intensity="4.512909e-01" type="0"/>
    <Peak1D F1="-127.861783" intensity="4.543008e-01" type="0"/>
    <Peak1D F1="-128.125121" intensity="4.533343e-01" type="0"/>
    <Peak1D F1="-128.239103" intensity="4.495668e-01" type="0"/>
    <Peak1D F1="-128.257158" intensity="4.491986e-01" type="0"/>
    <Peak1D F1="-128.748377" intensity="4.611049e-01" type="0"/>
    <Peak1D F1="-128.932217" intensity="4.557682e-01" type="0"/>
    <Peak1D F1="-129.028033" intensity="4.592154e-01" type="0"/>
    <Peak1D F1="-129.089295" intensity="4.731971e-01" type="0"/>
    <Peak1D F1="-129.230276" intensity="4.631986e-01" type="0"/>
    <Peak1D F1="-129.493072" intensity="4.705040e-01" type="0"/>
    <Peak1D F1="-129.754479" intensity="4.712820e-01" type="0"/>
    <Peak1D F1="-129.860503" intensity="4.786258e-01" type="0"/>
    <Peak1D F1="-130.069829" intensity="4.815085e-01" type="0"/>
    <Peak1D F1="-130.226282" intensity="4.845612e-01" type="0"/>
    <Peak1D F1="-130.275669" intensity="4.855191e-01" type="0"/>
    <Peak1D F1="-130.539201" intensity="4.999296e-01" type="0"/>
    <Peak1D F1="-130.603449" intensity="4.897800e-01" type="0"/>
    <Peak1D F1="-130.990907" intensity="4.967665e-01" type="0"/>
    <Peak1D F1="-131.033614" intensity="5.037008e-01" type="0"/>
    <Peak1D F1="-131.645148" intensity="5.194216e-01" type="0"/>
    <Peak1D F1="-131.780921" intensity="5.202924e-01" type="0"/>
    <Peak1D F1="-131.814572" intensity="5.209274e-01" type="0"/>
    <Peak1D F1="-131.954873" intensity="5.213407e-01" type="0"/>
    <Peak1D F1="-132.363719" intensity="5.423195e-01" type="0"/>
    <Peak1D F1="-132.454911" intensity="5.362118e-01" type="0"/>
    <Peak1D F1="-132.822509" intensity="5.523127e-01" type="0"/>
    <Peak1D F1="-133.099040" intensity="5.525157e-01" type="0"/>
    <Peak1D F1="-133.128150" intensity="5.558820e-01" type="0"/>
    <Peak1D F1="-133.323366" intensity="5.626249e-01" type="0"/>
    <Peak1D F1="-133.518872" intensity="5.662821e-01" type="0"/>
    <Peak1D F1="-133.554760" intensity="5.767059e-01" type="0"/>
    <Peak1D F1="-133.611258" intensity="5.736749e-01" type="0"/>
    <Peak1D F1="-133.742628" intensity="5.790009e-01" type="0"/>
    <Peak1D F1="-133.945052" intensity="5.804280e-01" type="0"/>
    <Peak1D F1="-134.063395" intensity="5.812085e-01" type="0"/>
    <Peak1D F1="-134.145489" intensity="5.831481e-01" type="0"/>
    <Peak1D F1="-134.385994" intensity="6.053747e-01" type="0"/>
    <Peak1D F1="-134.583376" intensity="6.018257e-01" type="0"/>
    <Peak1D F1="-134.830659" intensity="6.161324e-01" type="0"/>
    <Peak1D F1="-135.225395" intensity="6.235447e-01" type="0"/>
    <Peak1D F1="-135.325822" intensity="6.332500e-01" type="0"/>
    <Peak1D F1="-135.968632" intensity="6.576804e-01" type="0"/>
    <Peak1D F1="-136.170444" intensity="6.738139e-01" type="0"/>
    <Peak1D F1="-136.238720" intensity="6.699968e-01" type="0"/>
    <Peak1D F1="-136.295259" intensity="6.730747e-01" type="0"/>
    <Peak1D F1="-136.423380" intensity="6.943866e-01" type="0"/>
    <Peak1D F1="-136.725994" intensity="6.945624e-01" type="0"/>
    <Peak1D F1="-136.886335" intensity="7.069240e-01" type="0"/>
    <Peak1D F1="-137.170589" intensity="7.187644e-01" type="0"/>
    <Peak1D F1="-137.322361" intensity="7.235162e-01" type="0"/>
    <Peak1D F1="-137.398234" intensity="7.333840e-01" type="0"/>
    <Peak1D F1="-137.434566" intensity="7.294746e-01" type="0"/>
    <Peak1D F1="-137.490550" intensity="7.388609e-01" type="0"/>
    <Peak1D F1="-137.767345" intensity="7.509394e-01" type="0"/>
    <Peak1D F1="-138.055543" intensity="7.647056e-01" type="0"/>
    <Peak1D F1="-138.187358" intensity="7.806438e-01" type="0"/>
    <Peak1D F1="-138.265480" intensity="7.694733e-01" type="0"/>
    <Peak1D F1="-138.563970" intensity="7.853683e-01" type="0"/>
    <Peak1D F1="-139.262764" intensity="8.311734e-01" type="0"/>
    <Peak1D F1="-139.495353" intensity="8.433050e-01" type="0"/>
    <Peak1D F1="-139.641153" intensity="8.495859e-01" type="0"/>
    <Peak1D F1="-140.210133" intensity="8.870491e-01" type="0"/>
    <Peak1D F1="-140.597966" intensity="9.061038e-01" type="0"/>
    <Peak1D F1="-141.062339" intensity="9.488346e-01" type="0"/>
    <Peak1D F1="-141.117267" intensity="9.544384e-01" type="0"/>
    <Peak1D F1="-141.361717" intensity="9.630520e-01" type="0"/>
    <Peak1D F1="-141.647068" intensity="9.924804e-01" type="0"/>
    <Peak1D F1="-141.813659" intensity="9.954915e-01" type="0"/>
    <Peak1D F1="-141.991027" intensity="1.011193e+00" type="0"/>
    <Peak1D F1="-142.371653" intensity="1.035859e+00" type="0"/>
    <Peak1D F1="-142.432248" intensity="1.035313e+00" type="0"/>
    <Peak1D F1="-142.628255" intensity="1.064011e+00" type="0"/>
    <Peak1D F1="-142.702321" intensity="1.066424e+00" type="0"/>
    <Peak1D F1="-142.854705" intensity="1.083447e+00" type="0"/>
    <Peak1D F1="-143.203609" intensity="1.103210e+00" type="0"/>
    <Peak1D F1="-143.299620" intensity="1.121332e+00" type="0"/>
    <Peak1D F1="-143.533861" intensity="1.130186e+00" type="0"/>
    <Peak1D F1="-143.608775" intensity="1.137006e+00" type="0"/>
    <Peak1D F1="-143.680175" intensity="1.141664e+00" type="0"/>
    <Peak1D F1="-143.790199" intensity="1.153998e+00" type="0"/>
    <Peak1D F1="-144.032024" intensity="1.173758e+00" type="0"/>
    <Peak1D F1="-144.092702" intensity="1.186106e+00" type="0"/>
    <Peak1D F1="-144.842953" intensity="1.270962e+00" type="0"/>
    <Peak1D F1="-145.205218" intensity="1.299768e+00" type="0"/>
    <Peak1D F1="-145.269688" intensity="1.291761e+00" type="0"/>
    <Peak1D F1="-145.482486" intensity="1.318491e+00" type="0"/>
    <Peak1D F1="-145.545872" intensity="1.312693e+00" type="0"/>
    <Peak1D F1="-146.023536" intensity="1.377312e+00" type="0"/>
    <Peak1D F1="-146.765718" intensity="1.463055e+00" type="0"/>
    <Peak1D F1="-146.811966" intensity="1.468480e+00" type="0"/>
    <Peak1D F1="-146.866436" intensity="1.466426e+00" type="0"/>
    <Peak1D F1="-147.164217" intensity="1.509453e+00" type="0"/>
    <Peak1D F1="-147.501164" intensity="1.550625e+00" type="0"/>
    <Peak1D F1="-147.516330" intensity="1.555011e+00" type="0"/>
    <Peak1D F1="-147.645006" intensity="1.559935e+00" type="0"/>
    <Peak1D F1="-147.744572" intensity="1.572416e+00" type="0"/>
    <Peak1D F1="-147.882053" intensity="1.600646e+00" type="0"/>
    <Peak1D F1="-148.166265" intensity="1.638151e+00" type="0"/>
    <Peak1D F1="-148.487295" intensity="1.687910e+00" type="0"/>
    <Peak1D F1="-148.548696" intensity="1.698866e+00" type="0"/>
    <Peak1D F1="-148.608457" intensity="1.713472e+00" type="0"/>
    <Peak1D F1="-148.671024" intensity="1.711418e+00" type="0"/>
    <Peak1D F1="-149.134244" intensity="1.792790e+00" type="0"/>
    <Peak1D F1="-149.425525" intensity="1.826094e+00" type="0"/>
    <Peak1D F1="-150.378186" intensity="1.999482e+00" type="0"/>
    <Peak1D F1="-150.432378" intensity="2.014373e+00" type="0"/>
    <Peak1D F1="-151.090327" intensity="2.141858e+00" type="0"/>
    <Peak1D F1="-151.303402" intensity="2.183097e+00" type="0"/>
    <Peak1D F1="-151.861757" intensity="2.316623e+00" type="0"/>
    <Peak1D F1="-152.117165" intensity="2.384091e+00" type="0"/>
    <Peak1D F1="-152.162677" intensity="2.381586e+00" type="0"/>
    <Peak1D F1="-152.244647" intensity="2.407536e+00" type="0"/>
    <Peak1D F1="-152.788808" intensity="2.537238e+00" type="0"/>
    <Peak1D F1="-154.101038" intensity="2.895175e+00" type="0"/>
    <Peak1D F1="-155.541334" intensity="3.323556e+00" type="0"/>
    <Peak1D F1="-156.340111" intensity="3.559226e+00" type="0"/>
    <Peak1D F1="-156.754263" intensity="3.676403e+00" type="0"/>
    <Peak1D F1="-156.804192" intensity="3.682471e+00" type="0"/>
    <Peak1D F1="-156.867370" intensity="3.717623e+00" type="0"/>
    <Peak1D F1="-158.047453" intensity="4.040390e+00" type="0"/>
    <Peak1D F1="-158.192947" intensity="4.094882e+00" type="0"/>
    <Peak1D F1="-158.642098" intensity="4.198533e+00" type="0"/>
    <Peak1D F1="-158.713262" intensity="4.229688e+00" type="0"/>
    <Peak1D F1="-158.933240" intensity="4.282647e+00" type="0"/>
    <Peak1D F1="-159.313074" intensity="4.385956e+00" type="0"/>
    <Peak1D F1="-160.792216" intensity="4.765846e+00" type="0"/>
    <Peak1D F1="-161.571368" intensity="4.964369e+00" type="0"/>
    <Peak1D F1="-161.979492" intensity="5.062387e+00" type="0"/>
    <Peak1D F1="-163.881744" intensity="5.626842e+00" type="0"/>
    <Peak1D F1="-163.964130" intensity="5.646251e+00" type="0"/>
    <Peak1D F1="-164.343116" intensity="5.761119e+00" type="0"/>
    <Peak1D F1="-165.265361" intensity="6.031985e+00" type="0"/>
    <Peak1D F1="-165.379010" intensity="6.055282e+00" type="0"/>
    <Peak1D F1="-165.759982" intensity="6.162119e+00" type="0"/>
    <Peak1D F1="-166.139941" intensity="6.250479e+00" type="0"/>
    <Peak1D F1="-167.263706" intensity="6.457700e+00" type="0"/>
    <Peak1D F1="-167.722412" intensity="6.491513e+00" type="0"/>
    <Peak1D F1="-167.839574" intensity="6.498621e+00" type="0"/>
    <Peak1D F1="-168.005957" intensity="6.502642e+00" type="0"/>
    <Peak1D F1="-168.142994" intensity="6.500103e+00" type="0"/>
    <Peak1D F1="-168.197798" intensity="6.513009e+00" type="0"/>
    <Peak1D F1="-168.347598" intensity="6.508062e+00" type="0"/>
    <Peak1D F1="-168.407623" intensity="6.508773e+00" type="0"/>
    <Peak1D F1="-168.539688" intensity="6.509920e+00" type="0"/>
    <Peak1D F1="-168.916966" intensity="6.488322e+00" type="0"/>
    <Peak1D F1="-169.532319" intensity="6.406088e+00" type="0"/>
    <Peak1D F1="-169.599539" intensity="6.406421e+00" type="0"/>
    <Peak1D F1="-169.848239" intensity="6.358396e+00" type="0"/>
    <Peak1D F1="-170.238641" intensity="6.276065e+00" type="0"/>
    <Peak1D F1="-170.442106" intensity="6.211989e+00" type="0"/>
    <Peak1D F1="-170.601295" intensity="6.176865e+00" type="0"/>
    <Peak1D F1="-171.639758" intensity="5.820401e+00" type="0"/>
    <Peak1D F1="-174.701620" intensity="4.525927e+00" type="0"/>
    <Peak1D F1="-177.157449" intensity="3.720867e+00" type="0"/>
    <Peak1D F1="-177.203753" intensity="3.716660e+00" type="0"/>
    <Peak1D F1="-177.479049" intensity="3.650206e+00" type="0"/>
    <Peak1D F1="-177.489687" intensity="3.643737e+00" type="0"/>
    <Peak1D F1="-178.002072" intensity="3.554075e+00" type="0"/>
    <Peak1D F1="-178.935760" intensity="3.452611e+00" type="0"/>
    <Peak1D F1="-179.078089" intensity="3.448031e+00" type="0"/>
    <Peak1D F1="-179.171321" intensity="3.442381e+00" type="0"/>
    <Peak1D F1="-179.720802" intensity="3.418482e+00" type="0"/>
    <Peak1D F1="-180.375181" intensity="3.405136e+00" type="0"/>
    <Peak1D F1="-180.408152" intensity="3.403806e+00" type="0"/>
    <Peak1D F1="-180.510857" intensity="3.416486e+00" type="0"/>
    <Peak1D F1="-181.189652" intensity="3.433827e+00" type="0"/>
    <Peak1D F1="-181.502766" intensity="3.458124e+00" type="0"/>
    <Peak1D F1="-181.644400" intensity="3.450250e+00" type="0"/>
    <Peak1D F1="-181.975999" intensity="3.461751e+00" type="0"/>
    <Peak1D F1="-182.310154" intensity="3.479073e+00" type="0"/>
    <Peak1D F1="-182.455634" intensity="3.476999e+00" type="0"/>
    <Peak1D F1="-182.533687" intensity="3.487759e+00" type="0"/>
    <Peak1D F1="-182.818052" intensity="3.502333e+00" type="0"/>
    <Peak1D F1="-182.940173" intensity="3.507785e+00" type="0"/>
    <Peak1D F1="-183.013489" intensity="3.520363e+00" type="0"/>
    <Peak1D F1="-183.078293" intensity="3.512220e+00" type="0"/>
    <Peak1D F1="-183.280535" intensity="3.520788e+00" type="0"/>
    <Peak1D F1="-183.488153" intensity="3.532315e+00" type="0"/>
    <Peak1D F1="-183.689007" intensity="3.528839e+00" type="0"/>
    <Peak1D F1="-184.293555" intensity="3.540561e+00" type="0"/>
    <Peak1D F1="-184.432966" intensity="3.536591e+00" type="0"/>
    <Peak1D F1="-184.603099" intensity="3.538400e+00" type="0"/>
    <Peak1D F1="-184.838757" intensity="3.537060e+00" type="0"/>
    <Peak1D F1="-184.987752" intensity="3.544677e+00" type="0"/>
    <Peak1D F1="-185.094498" intensity="3.522570e+00" type="0"/>
    <Peak1D F1="-185.389654" intensity="3.524672e+00" type="0"/>
    <Peak1D F1="-185.563051" intensity="3.508274e+00" type="0"/>
    <Peak1D F1="-185.897220" intensity="3.509961e+00" type="0"/>
    <Peak1D F1="-186.142905" intensity="3.472682e+00" type="0"/>
    <Peak1D F1="-186.505948" intensity="3.444321e+00" type="0"/>
    <Peak1D F1="-186.587792" intensity="3.440723e+00" type="0"/>
    <Peak1D F1="-186.925599" intensity="3.396431e+00" type="0"/>
    <Peak1D F1="-187.011124" intensity="3.399670e+00" type="0"/>
    <Peak1D F1="-187.220061" intensity="3.369698e+00" type="0"/>
    <Peak1D F1="-187.594228" intensity="3.300059e+00" type="0"/>
    <Peak1D F1="-188.158777" intensity="3.218363e+00" type="0"/>
    <Peak1D F1="-189.004136" intensity="3.032539e+00" type="0"/>
    <Peak1D F1="-189.595684" intensity="2.866809e+00" type="0"/>
    <Peak1D F1="-190.365893" intensity="2.646768e+00" type="0"/>
    <Peak1D F1="-190.444460" intensity="2.615484e+00" type="0"/>
    <Peak1D F1="-190.742949" intensity="2.517426e+00" type="0"/>
    <Peak1D F1="-191.041466" intensity="2.417304e+00" type="0"/>
    <Peak1D F1="-192.350489" intensity="1.950994e+00" type="0"/>
    <Peak1D F1="-192.599827" intensity="1.868862e+00" type="0"/>
    <Peak1D F1="-195.024115" intensity="1.070592e+00" type="0"/>
    <Peak1D F1="-195.346978" intensity="9.716585e-01" type="0"/>
    <Peak1D F1="-196.300500" intensity="7.288261e-01" type="0"/>
    <Peak1D F1="-196.471355" intensity="6.821827e-01" type="0"/>
    <Peak1D F1="-197.060806" intensity="5.597248e-01" type="0"/>
    <Peak1D F1="-198.586376" intensity="3.103068e-01" type="0"/>
    <Peak1D F1="-199.347502" intensity="2.261469e-01" type="0"/>
    <Peak1D F1="-199.877136" intensity="1.729916e-01" type="0"/>
    <Peak1D F1="-200.051866" intensity="1.493082e-01" type="0"/>
    <Peak1D F1="-200.132571" intensity="1.563386e-01" type="0"/>
    <Peak1D F1="-200.574305" intensity="1.256893e-01" type="0"/>
    <Peak1D F1="-200.645400" intensity="1.165299e-01" type="0"/>
    <Peak1D F1="-200.744882" intensity="1.025259e-01" type="0"/>
    <Peak1D F1="-201.000207" intensity="8.811010e-02" type="0"/>
    <Peak1D F1="-201.115439" intensity="7.908543e-02" type="0"/>
    <Peak1D F1="-201.513133" intensity="5.222839e-02" type="0"/>
    <Peak1D F1="-201.609185" intensity="5.294481e-02" type="0"/>
    <Peak1D F1="-209.057738" intensity="5.349497e-02" type="0"/>
    <Peak1D F1="-209.099931" intensity="5.713588e-02" type="0"/>
    <Peak1D F1="-210.078465" intensity="7.714044e-02" type="0"/>
    <Peak1D F1="-210.475576" intensity="8.351057e-02" type="0"/>
    <Peak1D F1="-210.785662" intensity="9.820067e-02" type="0"/>
    <Peak1D F1="-210.908102" intensity="1.051759e-01" type="0"/>
    <Peak1D F1="-211.134233" intensity="1.074119e-01" type="0"/>
    <Peak1D F1="-211.169037" intensity="1.084429e-01" type="0"/>
    <Peak1D F1="-211.578022" intensity="1.225839e-01" type="0"/>
    <Peak1D F1="-211.659964" intensity="1.263702e-01" type="0"/>
    <Peak1D F1="-212.122281" intensity="1.455591e-01" type="0"/>
    <Peak1D F1="-212.398493" intensity="1.558999e-01" type="0"/>
    <Peak1D F1="-212.990819" intensity="1.885637e-01" type="0"/>
    <Peak1D F1="-213.435025" intensity="2.074085e-01" type="0"/>
    <Peak1D F1="-213.885509" intensity="2.461382e-01" type="0"/>
    <Peak1D F1="-214.049587" intensity="2.497025e-01" type="0"/>
    <Peak1D F1="-215.207920" intensity="3.649716e-01" type="0"/>
  </PeakList1D>
</PeakList>
