# Supplementary material for: One-Pot Telescoping S-Transfer and Trifluoromethylation for the Synthesis of 2-CF3S-Imidazoles with N-Oxides as Convenient Precursors
Source: J Org Chem. 2024 Sep 30;89(20):15331–5. doi: 10.1021/acs.joc.4c01761 (PMC11494641; doi:10.1021/acs.joc.4c01761)
Supplement: Supplementary file 2 — jo4c01761_si_002.zip [file jo4c01761_si_002.zip › FID complete/2a/wkp-00126f [wkp141] (19f)/10/shimvalues]

# Mon Jun  3 11:24:04 2024
#$$PROBEIDENTIFIER=Z168773_0043
#$$PROBENAME=CPP1.1 BBO 600S3 BB-H&F-D-05 Z XT
#$$MAGNETID=BZH759'600'70H
#$$CRYOSTATID=D325-54-11604
#$$SHIMID=292722
#
# Active Shim Gradients
#
Z           		-2418           
Z2          		5434            
Z3          		-1007           
Z4          		-15245          
Z5          		833             
Z6          		5826            
Z7          		2972            
Z8          		-12100          
X           		-2793           
XZ          		3415            
XZ2         		-4393           
XZ3         		-309            
XZ4         		300             
XZ5         		-811            
Y           		-3510           
YZ          		-5907           
YZ2         		-7054           
YZ3         		2307            
YZ4         		-1055           
YZ5         		55              
XY          		-1663           
XYZ         		6811            
XYZ2        		-1099           
XYZ3        		-1181           
XYZ4        		-1592           
XYZ5        		-216            
(X2-Y2)     		-3602           
(X2-Y2)Z    		-2923           
(X2-Y2)Z2   		-669            
(X2-Y2)Z3   		-367            
(X2-Y2)Z4   		-496            
(X2-Y2)Z5   		-23             
X3          		2801            
X3Z         		414             
Y3          		-625            
Y3Z         		497             
#
# Lock Parameter
#
FIELD		 240.932
LOCKPHASE		 267.469
LOCKPOWER		 -27.000
LOCKGAIN		 118.917
LOCKDC		 -75.000
LOCKSHIFT		   7.240
LOOPGAIN		 -12.000
LOOPTIME		   0.400
LOOPFILTER		 100.000
#
IEEE64_VERSION_CODE 1
#
# Shim currents 
#
SHIM_SETTING [ 1]     -731.14633566
SHIM_SETTING [ 2]     7572.14767819
SHIM_SETTING [ 3]    -2155.46426197
SHIM_SETTING [ 4]    -6848.52724284
SHIM_SETTING [ 5]     2358.35499991
SHIM_SETTING [ 6]     2097.71477110
SHIM_SETTING [ 7]   -15221.32762008
SHIM_SETTING [ 8]   -21519.99621094
SHIM_SETTING [ 9]    -2354.24948931
SHIM_SETTING [10]    -3935.98865584
SHIM_SETTING [11]        0.00000000
SHIM_SETTING [12]    -1121.66945545
SHIM_SETTING [13]     -128.24327440
SHIM_SETTING [14]     1157.46878623
SHIM_SETTING [15]    -3879.03578326
SHIM_SETTING [16]    -9586.35641049
SHIM_SETTING [17]     1506.98548044
SHIM_SETTING [18]    -2020.36326588
SHIM_SETTING [19]     -180.55996558
SHIM_SETTING [20]      669.62760820
SHIM_SETTING [21]    -6430.09608088
SHIM_SETTING [22]      -29.21193772
SHIM_SETTING [23]    -4451.14741690
SHIM_SETTING [24]     -779.12927382
SHIM_SETTING [25]    -2635.19597647
SHIM_SETTING [26]     -548.82642437
SHIM_SETTING [27]     1559.03853492
SHIM_SETTING [28]   -14666.48747129
SHIM_SETTING [29]    -1386.16230965
SHIM_SETTING [30]    -1635.87521568
SHIM_SETTING [31]    -3024.13176502
SHIM_SETTING [32]    -7064.27063316
SHIM_SETTING [33]     2960.70614388
SHIM_SETTING [34]    -8789.56576767
SHIM_SETTING [35]     6209.76753190
SHIM_SETTING [36]    -4741.59876670
SHIM_SETTING [37]     -968.71259159
SHIM_SETTING [38]      310.82596194
SHIM_SETTING [39]     7223.98176381
SHIM_SETTING [40]        0.00000000
