# Supplementary material for: One-Pot Telescoping S-Transfer and Trifluoromethylation for the Synthesis of 2-CF3S-Imidazoles with N-Oxides as Convenient Precursors
Source: J Org Chem. 2024 Sep 30;89(20):15331–5. doi: 10.1021/acs.joc.4c01761 (PMC11494641; doi:10.1021/acs.joc.4c01761)
Supplement: Supplementary file 2 — jo4c01761_si_002.zip [file jo4c01761_si_002.zip › FID complete/2a/wkp-00126f [wkp141] (19f)/10/topshimreport]

New TopShim run:

version = topshim 4.4.0
date = 2024-06-03
time = 13:22:03.904
command = topshim 

FINE SHIMMING

Parameters:

probe = Z168773_0043
solvent = CDCl3
shim nucleus = 2H
nucleus optimised for = 19F
o1p (from lock) = 7.24 ppm

Results:

NOTE: No 19F B1-profile found. Optimizing shimming as if for NMR nucleus = 1H


1D Shimming:
Iteration 1: FWHM Before= 4.6 Hz, Target= 0.4 Hz, After= 0.4 Hz
Iteration 2: FWHM Before= 0.4 Hz, Target= 0.3 Hz, After= 0.5 Hz
Iteration 3: FWHM Before= 0.5 Hz, Target= 0.4 Hz, After= 0.7 Hz
Iteration 4: FWHM Before= 0.7 Hz, Target= 0.2 Hz, After= 0.3 Hz
Iteration 5: FWHM Before= 0.3 Hz, Target= 0.3 Hz, After= 0.2 Hz
Shim succeeded

Lineshape quality factor (1D spectrum, spinning) = 0.308

shim changes: 
Z	+76
Z2	+3
Z3	+87
Z4	-169
Z5	-36
Z6	+617
Z7	+1185
Z8	-819

duration = 1 min 20 sec
completed successfully
finished Mon Jun  3 13:23:23 2024


========================================================================
