# Supplementary material for: One-Pot Telescoping S-Transfer and Trifluoromethylation for the Synthesis of 2-CF3S-Imidazoles with N-Oxides as Convenient Precursors
Source: J Org Chem. 2024 Sep 30;89(20):15331–5. doi: 10.1021/acs.joc.4c01761 (PMC11494641; doi:10.1021/acs.joc.4c01761)
Supplement: Supplementary file 2 — jo4c01761_si_002.zip [file jo4c01761_si_002.zip › FID complete/2a/wkp-00126f [wkp141] (19f)/10/uxnmr.info]

CONFIGURATION INFORMATION
=========================

Path         : /opt/topspin/conf/instr/spect/uxnmr.info
Date         : Tue May 28 14:41:57 2024
Release      : TopSpin 4.4.0
Installed in : /opt/topspin
Host         : BladeEpu
OS           : CentOS Linux release 7.2.1511 (Core) 
SPECTR-OS    : Version 4.4.180.20240301
CPU          : Intel(R) Core(TM) i5-8400H CPU @ 2.50GHz (8 cores at 4080 MHz with Hyperthreading)
User         : root (root)
System       : Avance Neo 600 NMR spectrometer
1H-frequency : 600.14 MHz
Description  : Avance
Bruker Order : 5050164
Configured in: BladeEpu:/opt/topspin/conf/instr/spect

AQ-Rack:
- SCU: AV4I SCU SYSTEM CONTROL UNIT Z162978/00976 ECL 02.00
- {EPU}: AV4I SCU SYSTEM CONTROL UNIT Z162978/00976 ECL 02.00
- {GTU}: AV4I SCU SYSTEM CONTROL UNIT Z162978/00976 ECL 02.00
  Location: slot 7 in rack 1
  Connection: at IP 192.168.180.18 via PCIe #4
  Firmware Version: 20210312125813
  - Gradient resolution: 1.0 us
  Devices: MTD at /dev/mtd2, RTD at /dev/bbu/rtd4.4, GPROC at /dev/bbu/gproc4.7
  Sequencer: GCube, TCube
  - GCube1
  - TCube1
- TRX 1200: AV4 TRANSCEIVER 1200 Z148391/07527 ECL 02.06
  Location: slot 3 in rack 1
  Connection: at IP 192.168.180.38 via PCIe #9
  Firmware Version: 20210312121750
  Devices: MTD at /dev/mtd11, DRX at /dev/bbu/drx9.5, RTD at /dev/bbu/rtd9.4
  Sequencer: FCube
  - FCube1
- TRX 1200: AV4 TRANSCEIVER 1200 Z148391/07526 ECL 02.06
  Location: slot 4 in rack 1
  Connection: at IP 192.168.180.46 via PCIe #11
  Firmware Version: 20210312121750
  Devices: MTD at /dev/mtd20, DRX at /dev/bbu/drx11.5, RTD at /dev/bbu/rtd11.4
  Sequencer: FCube
  - FCube2
- PSM-A: AV4 PSM-A Z149510/03000 ECL 03.01
- HPPR/2 COVER2: HPPR/2 Cover2N Z178831/00361 ECL 00.00
  HPPR2: - HPPR/2 preamplifier connected via AqRack
      Type      : HPPR/2
      Controller: Cover/2
                  no LED display for tuning and matching
      Module  1 : HPLNA 1H19F (reflection meter with CRP-Bias capability)
                  PN=Z103205, SN=01523 from 20211216
      Module  2 : 2H
                  PN=Z003473, SN=02128 from 20211208
      Module  3 : XBB19F 2HP
                  PN=Z105186, SN=00681 from 20211217
  
- HPLNA 1H19F: HPLNA 1H MODULE 600 Z103205/01523 ECL 06.06
- 2H: HPPR/2 2H MODULE 600 Z003473/02128 ECL 07.00
- XBB19F 2HP: HPPR/2 XBB19F 2HP MODULE 600 Z105186/00681 ECL 07.01
- RACK: AV4I AQS CHASSIS Z175600/00535 ECL 00.00
- FANTRAY: AV4I AQS FAN TRAY Z175900/00543 ECL 00.00
- PSM-48V: AV4 PSM-48V Z149850/04974 ECL 01.02
- PSM-D: AV4 PSM-D Z149520/02950 ECL 01.01
- REF 1200: AV4 REFERENCE 1200 Z148270/02643 ECL 02.02


Transmitters at the spectrometer subnet:
----------------------------------------
BLA-W144061-001206 W144061/001206 ECL 30:
- TCP/IP address = 192.168.99.11
- Firmware VS    = 20210223
- Amplifier      = AV4 BLABBH500/100 200-600: W144061/001206 ECL 30
- Controller     = BLA CONTROL BOARD 7: W133936/025701 ECL 40
LTRX Z109890/01564 ECL 03.02:
- TCP/IP address = 192.168.99.10
- Amplifier      = BSMS/2 LOCK TRANSCEIVER 600: Z109890/01564 ECL 03.02

BSMS: BSMS/2 functionality available
- TCP/IP address = 192.168.99.10
- ELCB firmware version = 20230420
- Note:  The ELCB firmware is too old.
- ELCB = BSMS/2 ELCB: Z100818/09525 ECL 07.03
- Backplane = AV4 BSMS CHASSIS: Z152144/01921 ECL 03.01
- Fan tray = AV4 BSMS FAN TRAY: Z152145/02020 ECL 00.02
- Power Supply = AV4 BSMS PSM-B POWER SUPPLY: Z150090/01971 ECL 01.01
- Power Supply 48V 1 = AV4 PSM-48V: Z149850/04972 ECL 01.02
- Variable Power Supply 1 = AV4 VARIABLE POWER SUPPLY BD DC: Z139305/02397 ECL 01.02
- Power Control = AV4 BSMS POWER CONTROL BOARD: Z150089/02019 ECL 01.00
- SLCB functionality: Available
- GAB Z-Gradient = AV4 GAB/2 GRADIENT AMPL BD: Z155150/02375 ECL 00.01
- GAB current limits = 0.0/X, 0.0/Y, 10.0/Z (in A)
- Shim System = BOSS3-SB
- SCB channels = 40
- SCB1 = BSMS/2 SCB20: Z102930/14900 ECL 05.00
- SCB2 = BSMS/2 SCB20: Z102930/14985 ECL 05.00
- Shim matrix file: 292722ca.dat
- Active shims: Z Z2 Z3 Z4 Z5 X XZ XZ2 (X2-Y2) XY Y YZ YZ2 (X2-Y2)Z2 XZ4 XZ3 Z6 (X2-Y2)Z YZ4 YZ3 XYZ2 XYZ X3Z X3 Y3Z Y3 Z7 Z8 XZ5 YZ5 (X2-Y2)Z3 (X2-Y2)Z4 (X2-Y2)Z5 XYZ3 XYZ4 XYZ5
- Magnet polarity: SN (Bruker), uses standard H0 polarity
- L-TRX = BSMS/2 LOCK TRANSCEIVER 600: Z109890/01564 ECL 03.02
- Lock: On L-TRX board, supports 2H
- VTU_SPB = BSMS/2 SPB SENSOR & PNEUMATIC BD: Z115191/06709 ECL 05.05
- VTU_VPSB1 = AV4 VARIABLE POWER SUPPLY BD DC: Z139305/02397 ECL 01.02
- SampleMail = SM/3 CONTROLLER: Z177210/000441 ECL 01.01

SampleCase: in BSMS/2 connected to ethernet
- TCP/IP address = 192.168.99.10
-  = SM/3 CONTROLLER: Z177210/000441 ECL 01.01
- VTC active channel 1 = BSMS/2 VTA CRP: Z116923/02310 ECL 02.03
- VTC accessory channel 1 = BCU II: Z117485/0638 ECL 01.01
- VTC accessory channel 2 = N2-LEVELSONDE 12/1126/850 D325: Z122404/00000 ECL 00.00

VTU: in BSMS/2 connected to ethernet
- TCP/IP address = 192.168.99.10

Prodigy Control Unit: PCU - LNP PRODIGY UNIT Z127349/828
- TCP/IP address   = 192.168.98.4

Line Distribution Units at the spectrometer subnet:
-------------------------------------------------
Line Distribution Unit 1: PDU1
- TCP/IP address   = 192.168.99.99

Magnet System: BZH 759'60'70H04_D325-54-11604 Z115312/MSC11604 ECL H
- Magnet  : BZH759'600'70H
- Cryostat: D325-54-11604
- Polarity: SN (Bruker)


RF cable connections (detected)
--------------------------------------------------------------------
TRX1 NORM output -> input 2 of transmitter 1 (AV4 BLABBH500/100 200-600 W144061/001206 at TCP/IP 192.168.99.11)
TRX1 AUX  output -> input 1 of transmitter 2 (BSMS/2 LOCK TRANSCEIVER 600 Z109890/01564 at TCP/IP 192.168.99.10)
TRX2 NORM output -> input 1 of transmitter 1 (AV4 BLABBH500/100 200-600 W144061/001206 at TCP/IP 192.168.99.11)
TRX2 AUX  output -> open

Blanking cable connections (detected)
--------------------------------------------------------------------
transmitter 1 = AV4 BLABBH500/100 200-600 W144061/001206 at TCP/IP 192.168.99.11:
- amplifier B-500W uses blanking 2
- amplifier 1H-100W uses blanking 1

transmitter 2 = BSMS/2 LOCK TRANSCEIVER 600 Z109890/01564 at TCP/IP 192.168.99.10:
- amplifier 2H-5W uses blanking 9


Preamplifier connections (detected)
--------------------------------------------------------------------
Tune-TRX1 -> HPLNA 1H19F -> REC1
Tune-TRX1 -> 2H          -> REC1
Tune-TRX2 -> XBB19F 2HP  -> REC2
