# Supplementary material for: One-Pot Telescoping S-Transfer and Trifluoromethylation for the Synthesis of 2-CF3S-Imidazoles with N-Oxides as Convenient Precursors
Source: J Org Chem. 2024 Sep 30;89(20):15331–5. doi: 10.1021/acs.joc.4c01761 (PMC11494641; doi:10.1021/acs.joc.4c01761)
Supplement: Supplementary file 2 — jo4c01761_si_002.zip [file jo4c01761_si_002.zip › FID complete/2b/wkp-00145ak (1h)/10/audita.txt]

##TITLE= Audit trail, TopSpin 3.6.5
##JCAMPDX= 5.01
##ORIGIN= Bruker BioSpin GmbH
##OWNER= Damian
$$ //feruos/MJRG/NMR_Avance/WKP/wkp-00145ak/10/audita.txt
##AUDIT TRAIL=  $$ (NUMBER, WHEN, WHO, WHERE, PROCESS, VERSION, WHAT)
(   1,<2023-06-23 17:07:48.269 +0200>,<Damian>,<DESKTOP-7QNRS40>,<go4>,<TopSpin 3.6.5>,
      <created by zg on data set with UUID '8e7fc3f0-11d7-11ee-8903-d85ed396d7c8'
       started at 2023-06-23 17:06:40.175 +0200,
       POWCHK enabled, PULCHK disabled,
       completed at 2023-06-23 17:07:48.253 +0200

       configuration hash MD5:
       71 50 6A D4 01 4A C1 C5 98 60 C6 A9 BC D1 0C 92
       data hash MD5: 64K
       A3 53 9F 5B 9C CA 3B 9E AF D2 D9 00 13 17 C4 B8>)
(   2,<2023-06-23 17:07:48.331 +0200>,<Damian>,<DESKTOP-7QNRS40>,<audit>,<TopSpin 3.6.5>,
      <user comment:
       ICON-NMR User ID: WKP
       data hash MD5: 64K
       A3 53 9F 5B 9C CA 3B 9E AF D2 D9 00 13 17 C4 B8>)
(   3,<2023-06-23 17:07:49.831 +0200>,<Damian>,<DESKTOP-7QNRS40>,<dirdata>,<TopSpin 3.6.5>,
      <wrpa from 1 10 "wkp-00145ak" "D:/Archiwum/WKP"
       data hash MD5: 64K
       A3 53 9F 5B 9C CA 3B 9E AF D2 D9 00 13 17 C4 B8>)
##END=

$$ hash MD5
$$ A8 32 50 05 1A 5A AD 86 1B 1A 3B F5 8A 35 57 CC
