# Supplementary material for: One-Pot Telescoping S-Transfer and Trifluoromethylation for the Synthesis of 2-CF3S-Imidazoles with N-Oxides as Convenient Precursors
Source: J Org Chem. 2024 Sep 30;89(20):15331–5. doi: 10.1021/acs.joc.4c01761 (PMC11494641; doi:10.1021/acs.joc.4c01761)
Supplement: Supplementary file 2 — jo4c01761_si_002.zip [file jo4c01761_si_002.zip › FID complete/2b/wkp-00145ak (1h)/10/shimvalues]

# Fri Jun 23 17:07:47 2023
#$$PROBEIDENTIFIER=Z114607_0895
#$$PROBENAME=PA BBO 600S3 BBF-H-D-05 Z SP
#$$SHIMID=292722
#
# Active Shim Gradients
#
Z           		9082            
Z2          		6282            
Z3          		1927            
Z4          		3819            
Z5          		-1151           
Z6          		-864            
Z7          		-956            
Z8          		9288            
X           		2031            
XZ          		966             
XZ2         		7575            
XZ3         		-1170           
XZ4         		1395            
XZ5         		3793            
Y           		2834            
YZ          		-1274           
YZ2         		-8928           
YZ3         		-3494           
YZ4         		1015            
YZ5         		4529            
XY          		5436            
XYZ         		-7189           
XYZ2        		-1738           
XYZ3        		-2063           
XYZ4        		3702            
XYZ5        		9671            
(X2-Y2)     		-4965           
(X2-Y2)Z    		-9487           
(X2-Y2)Z2   		2972            
(X2-Y2)Z3   		3840            
(X2-Y2)Z4   		-3110           
(X2-Y2)Z5   		-12398          
X3          		10107           
X3Z         		10788           
Y3          		1185            
Y3Z         		5231            
#
# Lock Parameter
#
FIELD		2955.586
LOCKPHASE		254.600 
LOCKPOWER		-30.000 
LOCKGAIN		126.934 
LOCKDC		-15.000 
LOCKSHIFT		7.240   
LOOPGAIN		-12.000 
LOOPTIME		0.400   
LOOPFILTER		100.000 
#
IEEE64_VERSION_CODE 1
#
# Shim currents 
#
SHIM_SETTING [1 ]  4416.02567792   
SHIM_SETTING [2 ]  2674.88992087   
SHIM_SETTING [3 ]  2012.20715113   
SHIM_SETTING [4 ]  7314.11722611   
SHIM_SETTING [5 ]  -3472.42695368  
SHIM_SETTING [6 ]  -3094.38101855  
SHIM_SETTING [7 ]  13259.43763213  
SHIM_SETTING [8 ]  15418.79813268  
SHIM_SETTING [9 ]  2709.13372427   
SHIM_SETTING [10]  3581.93385111   
SHIM_SETTING [11]  0.00000000      
SHIM_SETTING [12]  -4045.44372620  
SHIM_SETTING [13]  6416.20654444   
SHIM_SETTING [14]  -330.55923873   
SHIM_SETTING [15]  11481.06055238  
SHIM_SETTING [16]  9033.40257751   
SHIM_SETTING [17]  -1774.89833664  
SHIM_SETTING [18]  -6734.89205488  
SHIM_SETTING [19]  2869.56967316   
SHIM_SETTING [20]  -3403.59718094  
SHIM_SETTING [21]  -11987.72549044 
SHIM_SETTING [22]  8620.53172732   
SHIM_SETTING [23]  -17296.90194963 
SHIM_SETTING [24]  9234.58230332   
SHIM_SETTING [25]  -15632.81994974 
SHIM_SETTING [26]  5722.86076052   
SHIM_SETTING [27]  10134.20536873  
SHIM_SETTING [28]  -8612.33578995  
SHIM_SETTING [29]  11245.00029186  
SHIM_SETTING [30]  -756.68113821   
SHIM_SETTING [31]  11479.42322691  
SHIM_SETTING [32]  -2890.62462489  
SHIM_SETTING [33]  -2365.69786317  
SHIM_SETTING [34]  9361.31974156   
SHIM_SETTING [35]  2480.91686203   
SHIM_SETTING [36]  3532.39535668   
SHIM_SETTING [37]  3001.79435689   
SHIM_SETTING [38]  6670.41778503   
SHIM_SETTING [39]  3688.76668743   
SHIM_SETTING [40]  0.00000000      
