# Supplementary material for: One-Pot Telescoping S-Transfer and Trifluoromethylation for the Synthesis of 2-CF3S-Imidazoles with N-Oxides as Convenient Precursors
Source: J Org Chem. 2024 Sep 30;89(20):15331–5. doi: 10.1021/acs.joc.4c01761 (PMC11494641; doi:10.1021/acs.joc.4c01761)
Supplement: Supplementary file 2 — jo4c01761_si_002.zip [file jo4c01761_si_002.zip › FID complete/2b/wkp-00145ak (1h)/10/topshimreport]

New TopShim run:

version = topshim 2.0.0
date = 2023-06-23
time = 17:05:43.050
command = topshim  z6off

FINE SHIMMING

Parameters:

probe = Z114607_0895
solvent = CDCl3
shim nucleus = 2H
nucleus optimised for = 1H
o1p (from lock) = 7.24 ppm

Results:


1D Shimming:
Iteration  1: FWHM Before= 0.4 Hz, Target= 0.7 Hz, After= 0.8 Hz
Shim succeeded

Lineshape quality factor (1D spectrum, spinning) = 0.733

shim changes: 
Z	-58
Z2	-39
Z3	-41
Z4	-73
Z5	-98

duration = 41 sec
completed successfully
finished Fri Jun 23 17:06:22 2023


========================================================================
