# Supplementary material for: One-Pot Telescoping S-Transfer and Trifluoromethylation for the Synthesis of 2-CF3S-Imidazoles with N-Oxides as Convenient Precursors
Source: J Org Chem. 2024 Sep 30;89(20):15331–5. doi: 10.1021/acs.joc.4c01761 (PMC11494641; doi:10.1021/acs.joc.4c01761)
Supplement: Supplementary file 2 — jo4c01761_si_002.zip [file jo4c01761_si_002.zip › FID complete/2b/wkp-00145bk (13c)/10/audita.txt]

##TITLE= Audit trail, TopSpin 3.6.5
##JCAMPDX= 5.01
##ORIGIN= Bruker BioSpin GmbH
##OWNER= Damian
$$ //feruos/MJRG/NMR_Avance/WKP/wkp-00145bk/10/audita.txt
##AUDIT TRAIL=  $$ (NUMBER, WHEN, WHO, WHERE, PROCESS, VERSION, WHAT)
(   1,<2023-06-26 17:17:44.491 +0200>,<Damian>,<DESKTOP-7QNRS40>,<go4>,<TopSpin 3.6.5>,
      <created by zg on data set with UUID '7b9bc66e-142d-11ee-b4fc-d85ed396d7c8'
       started at 2023-06-26 16:26:47.523 +0200,
       POWCHK enabled, PULCHK disabled,
       completed at 2023-06-26 17:17:44.475 +0200

       configuration hash MD5:
       71 50 6A D4 01 4A C1 C5 98 60 C6 A9 BC D1 0C 92
       data hash MD5: 64K
       1F D0 BB 64 FE 78 12 C1 89 C3 0B 4D 68 57 32 2A>)
(   2,<2023-06-26 17:17:44.554 +0200>,<Damian>,<DESKTOP-7QNRS40>,<audit>,<TopSpin 3.6.5>,
      <user comment:
       ICON-NMR User ID: WKP
       data hash MD5: 64K
       1F D0 BB 64 FE 78 12 C1 89 C3 0B 4D 68 57 32 2A>)
(   3,<2023-06-26 17:17:47.694 +0200>,<Damian>,<DESKTOP-7QNRS40>,<dirdata>,<TopSpin 3.6.5>,
      <wrpa from 1 10 "wkp-00145bk" "D:/Archiwum/WKP"
       data hash MD5: 64K
       1F D0 BB 64 FE 78 12 C1 89 C3 0B 4D 68 57 32 2A>)
##END=

$$ hash MD5
$$ 54 D2 5E 26 03 4D AA 95 EE 15 3F 9C D9 C8 C7 FE
