# Supplementary material for: One-Pot Telescoping S-Transfer and Trifluoromethylation for the Synthesis of 2-CF3S-Imidazoles with N-Oxides as Convenient Precursors
Source: J Org Chem. 2024 Sep 30;89(20):15331–5. doi: 10.1021/acs.joc.4c01761 (PMC11494641; doi:10.1021/acs.joc.4c01761)
Supplement: Supplementary file 2 — jo4c01761_si_002.zip [file jo4c01761_si_002.zip › FID complete/2b/wkp-00145bk (13c)/10/shimvalues]

# Mon Jun 26 17:17:44 2023
#$$PROBEIDENTIFIER=Z114607_0895
#$$PROBENAME=PA BBO 600S3 BBF-H-D-05 Z SP
#$$SHIMID=292722
#
# Active Shim Gradients
#
Z           		8650            
Z2          		6119            
Z3          		1676            
Z4          		2868            
Z5          		-1843           
Z6          		-864            
Z7          		-956            
Z8          		9288            
X           		2036            
XZ          		953             
XZ2         		7636            
XZ3         		-995            
XZ4         		1117            
XZ5         		1790            
Y           		2832            
YZ          		-1245           
YZ2         		-8903           
YZ3         		-3606           
YZ4         		882             
YZ5         		5786            
XY          		5536            
XYZ         		-7275           
XYZ2        		-1221           
XYZ3        		-1339           
XYZ4        		1471            
XYZ5        		2688            
(X2-Y2)     		-4985           
(X2-Y2)Z    		-9528           
(X2-Y2)Z2   		2556            
(X2-Y2)Z3   		3764            
(X2-Y2)Z4   		-1209           
(X2-Y2)Z5   		-8697           
X3          		9856            
X3Z         		10570           
Y3          		1621            
Y3Z         		4749            
#
# Lock Parameter
#
FIELD		2958.272
LOCKPHASE		254.600 
LOCKPOWER		-30.000 
LOCKGAIN		128.100 
LOCKDC		-15.000 
LOCKSHIFT		7.240   
LOOPGAIN		-12.000 
LOOPTIME		0.400   
LOOPFILTER		100.000 
#
IEEE64_VERSION_CODE 1
#
# Shim currents 
#
SHIM_SETTING [1 ]  4099.23188820   
SHIM_SETTING [2 ]  2362.67554086   
SHIM_SETTING [3 ]  1137.43395822   
SHIM_SETTING [4 ]  8001.26878170   
SHIM_SETTING [5 ]  -4507.12182121  
SHIM_SETTING [6 ]  -2633.30260917  
SHIM_SETTING [7 ]  11630.24166381  
SHIM_SETTING [8 ]  15005.77935502  
SHIM_SETTING [9 ]  2049.36454495   
SHIM_SETTING [10]  3475.85562505   
SHIM_SETTING [11]  0.00000000      
SHIM_SETTING [12]  -3128.77473317  
SHIM_SETTING [13]  6369.94372086   
SHIM_SETTING [14]  -346.50847421   
SHIM_SETTING [15]  10828.66119467  
SHIM_SETTING [16]  9478.43942528   
SHIM_SETTING [17]  -2161.37823243  
SHIM_SETTING [18]  -5863.47617965  
SHIM_SETTING [19]  757.89580160    
SHIM_SETTING [20]  -1753.08095347  
SHIM_SETTING [21]  -10541.00377139 
SHIM_SETTING [22]  8080.94548371   
SHIM_SETTING [23]  -17656.06966600 
SHIM_SETTING [24]  6360.09287313   
SHIM_SETTING [25]  -10547.98526387 
SHIM_SETTING [26]  3577.17494109   
SHIM_SETTING [27]  9906.63365107   
SHIM_SETTING [28]  -8307.48549722  
SHIM_SETTING [29]  3265.91332664   
SHIM_SETTING [30]  3819.16752101   
SHIM_SETTING [31]  12001.58780668  
SHIM_SETTING [32]  -3312.38680308  
SHIM_SETTING [33]  -4428.24953636  
SHIM_SETTING [34]  10514.41490592  
SHIM_SETTING [35]  1577.67204781   
SHIM_SETTING [36]  8340.82558828   
SHIM_SETTING [37]  1707.76572556   
SHIM_SETTING [38]  7741.96525901   
SHIM_SETTING [39]  3397.17476621   
SHIM_SETTING [40]  0.00000000      
