# Supplementary material for: One-Pot Telescoping S-Transfer and Trifluoromethylation for the Synthesis of 2-CF3S-Imidazoles with N-Oxides as Convenient Precursors
Source: J Org Chem. 2024 Sep 30;89(20):15331–5. doi: 10.1021/acs.joc.4c01761 (PMC11494641; doi:10.1021/acs.joc.4c01761)
Supplement: Supplementary file 2 — jo4c01761_si_002.zip [file jo4c01761_si_002.zip › FID complete/2b/wkp-00145bk (13c)/10/topshimreport]

New TopShim run:

version = topshim 2.0.0
date = 2023-06-26
time = 16:24:33.272
command = topshim  z6off

FINE SHIMMING

Parameters:

probe = Z114607_0895
solvent = CDCl3
shim nucleus = 2H
nucleus optimised for = 13C
o1p (from lock) = 7.24 ppm

Results:


1D Shimming:
Iteration  1: FWHM Before= 1.0 Hz, Target= 0.6 Hz, After= 0.6 Hz
Iteration  2: FWHM Before= 0.6 Hz, Target= 0.5 Hz, After= 0.5 Hz
Iteration  3: FWHM Before= 0.5 Hz, Target= 0.6 Hz, After= 1.1 Hz
Iteration  4: FWHM Before= 1.1 Hz, Target= 1.4 Hz, After= 1.5 Hz
Iteration  5: FWHM Before= 1.5 Hz, Target= 0.4 Hz, After= 0.7 Hz
Iteration  6: FWHM Before= 0.7 Hz, Target= 1.2 Hz, After= 1.0 Hz
Iteration  7: FWHM Before= 1.0 Hz, Target= 0.3 Hz, After= 0.9 Hz
Iteration  8: FWHM Before= 0.9 Hz, Target= 1.0 Hz, After= 0.9 Hz
Diverging behaviour detected. Shimming was aborted.
Using the best result as the final shim state.

Lineshape quality factor (1D spectrum, spinning) = 0.843

shim changes: 
Z	+94
Z2	+50
Z3	+121
Z4	+575
Z5	+244

duration = 1 min 59 sec
completed successfully
finished Mon Jun 26 16:26:31 2023


========================================================================
