# Supplementary material for: One-Pot Telescoping S-Transfer and Trifluoromethylation for the Synthesis of 2-CF3S-Imidazoles with N-Oxides as Convenient Precursors
Source: J Org Chem. 2024 Sep 30;89(20):15331–5. doi: 10.1021/acs.joc.4c01761 (PMC11494641; doi:10.1021/acs.joc.4c01761)
Supplement: Supplementary file 2 — jo4c01761_si_002.zip [file jo4c01761_si_002.zip › FID complete/2b/wkp-00145c (19f)/10/audita.txt]

##TITLE= Audit trail, TopSpin 4.2.0
##JCAMPDX= 5.01
##ORIGIN= Bruker BioSpin GmbH
##OWNER= root
$$ /root/.topspin-BladeEpu/local_acqu/wkp-00145c/10/audita.txt
##AUDIT TRAIL=  $$ (NUMBER, WHEN, WHO, WHERE, PROCESS, VERSION, WHAT)
(   1,<2023-06-26 11:52:25.642 +0000>,<CZC1459CT1\nmrsu>,<CZC1459CT1>,<go4>,<TopSpin 4.2.0>,
      <acquisition in progress>)
$$ //feruos/MJRG/NMR_Prodigy/nmrsu/wkp-00145c/10/audita.txt
(   2,<2023-06-26 11:52:58.448 +0000>,<CZC1459CT1\nmrsu>,<CZC1459CT1>,<go4>,<TopSpin 4.2.0>,
      <created by zg on 'Avance' (CZC1459CT1) by user 'CZC1459CT1\nmrsu'
       on data set with UUID 'eb0d5276-1417-11ee-9598-0030d62ad78f'
       started at 2023-06-26 11:52:25.642 +0000, POWCHK enabled, PULCHK disabled,
       completed at 2023-06-26 11:52:58.448 +0000
       configuration hash MD5:
       54 C7 22 30 BA 95 C0 66 2C EF 9D 88 D1 79 E6 23
       double data hash MD5: 128K
       9B E2 3E 6B A1 91 11 F6 B7 2F 4F 5C 99 68 3B A4>)
(   3,<2023-06-26 13:52:46.950 +0200>,<nmrsu>,<CZC1459CT1>,<xwish3>,<TopSpin 4.2.0>,
      <ICON-NMR User ID: nmrsu
       double data hash MD5: 128K
       9B E2 3E 6B A1 91 11 F6 B7 2F 4F 5C 99 68 3B A4>)
##END=

$$ hash MD5
$$ B5 2E 20 97 D1 4E A8 2C F8 BD 11 CB E2 13 14 09
