# Supplementary material for: One-Pot Telescoping S-Transfer and Trifluoromethylation for the Synthesis of 2-CF3S-Imidazoles with N-Oxides as Convenient Precursors
Source: J Org Chem. 2024 Sep 30;89(20):15331–5. doi: 10.1021/acs.joc.4c01761 (PMC11494641; doi:10.1021/acs.joc.4c01761)
Supplement: Supplementary file 2 — jo4c01761_si_002.zip [file jo4c01761_si_002.zip › FID complete/2b/wkp-00145c (19f)/10/scon2]

##TITLE= Parameter file, TopSpin 4.2.0
##JCAMPDX= 5.0
##DATATYPE= Parameter Values
##NPOINTS= 1	$$ modification sequence number
##ORIGIN= Bruker BioSpin GmbH
##OWNER= nmrsu
$$ 2023-06-26 13:52:13.864 +0200  nmrsu@CZC1459CT1
$$ //feruos/MJRG/NMR_Prodigy/nmrsu/wkp-00145c/10/scon2
$$ process C:\Bruker\TopSpin4.2.0\prog\mod\acqdataserver.exe
##$BLKTR= (0..32)
3 3 3 3 3 3 3 3 3 3 3 3 3 3 3 3 3 3 3 3 3 3 3 3 3 3 3 3 3 3 3 3 3
##$DE1= 4.5
##$DEADC= 0.5
##$DEPA= 4.5
##$DERX= 1.5
##$GRADPRE= (0..1)
10 10
##$HD_BLKTR= (0..32)
1 1 1 1 1 1 1 1 1 1 1 1 1 1 1 1 1 1 1 1 1 1 1 1 1 1 1 1 1 1 1 1 1
##$HD_DE1= 5
##$HD_DEADC= 0
##$HD_DEPA= 2.5
##$HD_DERX= 0
##END=
