# Supplementary material for: One-Pot Telescoping S-Transfer and Trifluoromethylation for the Synthesis of 2-CF3S-Imidazoles with N-Oxides as Convenient Precursors
Source: J Org Chem. 2024 Sep 30;89(20):15331–5. doi: 10.1021/acs.joc.4c01761 (PMC11494641; doi:10.1021/acs.joc.4c01761)
Supplement: Supplementary file 2 — jo4c01761_si_002.zip [file jo4c01761_si_002.zip › FID complete/2b/wkp-00145c (19f)/10/shimvalues]

# Mon Jun 26 11:52:57 2023
#$$PROBEIDENTIFIER=Z168773_0043
#$$PROBENAME=CPP1.1 BBO 600S3 BB-H&F-D-05 Z XT
#$$SHIMID=292722
#
# Active Shim Gradients
#
Z           		-4351           
Z2          		4935            
Z3          		-1496           
Z4          		-16206          
Z5          		503             
Z6          		4069            
Z7          		-6418           
Z8          		-23900          
X           		-3106           
XZ          		3309            
XZ2         		-4356           
XZ3         		-469            
XZ4         		569             
XZ5         		-721            
Y           		-3698           
YZ          		-6001           
YZ2         		-6731           
YZ3         		2290            
YZ4         		-2414           
YZ5         		-16             
XY          		-1230           
XYZ         		6676            
XYZ2        		-2105           
XYZ3        		-874            
XYZ4        		-968            
XYZ5        		-323            
(X2-Y2)     		-5799           
(X2-Y2)Z    		-3144           
(X2-Y2)Z2   		-1954           
(X2-Y2)Z3   		-197            
(X2-Y2)Z4   		6931            
(X2-Y2)Z5   		219             
X3          		5734            
X3Z         		-128            
Y3          		-8909           
Y3Z         		225             
#
# Lock Parameter
#
FIELD		 719.601
LOCKPHASE		 260.678
LOCKPOWER		 -27.000
LOCKGAIN		 118.751
LOCKDC		 -75.000
LOCKSHIFT		   7.240
LOOPGAIN		 -12.000
LOOPTIME		   0.400
LOOPFILTER		 100.000
#
IEEE64_VERSION_CODE 1
#
# Shim currents 
#
SHIM_SETTING [ 1]    -3387.83118364
SHIM_SETTING [ 2]    12843.14536202
SHIM_SETTING [ 3]     2416.62464164
SHIM_SETTING [ 4]   -16236.06598338
SHIM_SETTING [ 5]     7983.99940679
SHIM_SETTING [ 6]     6041.66004898
SHIM_SETTING [ 7]   -38987.63568534
SHIM_SETTING [ 8]   -25656.28745778
SHIM_SETTING [ 9]    -6499.22274396
SHIM_SETTING [10]    -3384.12854300
SHIM_SETTING [11]        0.00000000
SHIM_SETTING [12]    -9134.08327718
SHIM_SETTING [13]    -8684.52594251
SHIM_SETTING [14]     2842.80846478
SHIM_SETTING [15]    -4180.69205964
SHIM_SETTING [16]    -9450.64449587
SHIM_SETTING [17]     1030.42702560
SHIM_SETTING [18]    -2754.42780368
SHIM_SETTING [19]     -174.11370356
SHIM_SETTING [20]      757.41125122
SHIM_SETTING [21]    -5713.59080799
SHIM_SETTING [22]      736.02054691
SHIM_SETTING [23]   -13316.35962281
SHIM_SETTING [24]    -9280.81181864
SHIM_SETTING [25]     2549.28307181
SHIM_SETTING [26]     3910.42231032
SHIM_SETTING [27]     2718.80972066
SHIM_SETTING [28]   -15474.91791653
SHIM_SETTING [29]     -334.50121957
SHIM_SETTING [30]     -925.77850685
SHIM_SETTING [31]    -2105.25381322
SHIM_SETTING [32]    -7603.23058311
SHIM_SETTING [33]     2585.69787532
SHIM_SETTING [34]    -9285.07136852
SHIM_SETTING [35]     6428.84938659
SHIM_SETTING [36]    -3871.68575399
SHIM_SETTING [37]    -2102.17770158
SHIM_SETTING [38]    -1023.46798366
SHIM_SETTING [39]     8229.59294298
SHIM_SETTING [40]        0.00000000
