# Supplementary material for: One-Pot Telescoping S-Transfer and Trifluoromethylation for the Synthesis of 2-CF3S-Imidazoles with N-Oxides as Convenient Precursors
Source: J Org Chem. 2024 Sep 30;89(20):15331–5. doi: 10.1021/acs.joc.4c01761 (PMC11494641; doi:10.1021/acs.joc.4c01761)
Supplement: Supplementary file 2 — jo4c01761_si_002.zip [file jo4c01761_si_002.zip › FID complete/2c/wkp-00142AB (1h)/10/audita.txt]

##TITLE= Audit trail, TopSpin 3.6.5
##JCAMPDX= 5.01
##ORIGIN= Bruker BioSpin GmbH
##OWNER= PSM
$$ S:/NMR_Avance/WKP/wkp-00142AB/10/audita.txt
##AUDIT TRAIL=  $$ (NUMBER, WHEN, WHO, WHERE, PROCESS, VERSION, WHAT)
(   1,<2023-03-07 09:47:28.603 +0100>,<PSM>,<DESKTOP-AVTIHFA>,<go4>,<TopSpin 3.6.5>,
      <created by zg on data set with UUID '88553a04-bcc4-11ed-b0fc-000acd41622f'
       started at 2023-03-07 09:46:20.556 +0100,
       POWCHK enabled, PULCHK disabled,
       completed at 2023-03-07 09:47:28.587 +0100

       configuration hash MD5:
       3F 48 87 2D BB 4F 1E 15 61 E4 B6 60 01 D7 3D 55
       data hash MD5: 64K
       07 E0 78 48 47 33 AB E7 AC D4 96 9B FE E9 CF 2A>)
(   2,<2023-03-07 09:47:28.665 +0100>,<PSM>,<DESKTOP-AVTIHFA>,<audit>,<TopSpin 3.6.5>,
      <user comment:
       ICON-NMR User ID: WKP
       data hash MD5: 64K
       07 E0 78 48 47 33 AB E7 AC D4 96 9B FE E9 CF 2A>)
(   3,<2023-03-07 09:47:29.056 +0100>,<PSM>,<DESKTOP-AVTIHFA>,<dirdata>,<TopSpin 3.6.5>,
      <wrpa from 1 10 "wkp-00142AB" "D:/Archiwum/WKP"
       data hash MD5: 64K
       07 E0 78 48 47 33 AB E7 AC D4 96 9B FE E9 CF 2A>)
##END=

$$ hash MD5
$$ 8C EE 4A E2 06 3C CE AA 56 BD 1E 83 07 2B AD C6
