# Supplementary material for: One-Pot Telescoping S-Transfer and Trifluoromethylation for the Synthesis of 2-CF3S-Imidazoles with N-Oxides as Convenient Precursors
Source: J Org Chem. 2024 Sep 30;89(20):15331–5. doi: 10.1021/acs.joc.4c01761 (PMC11494641; doi:10.1021/acs.joc.4c01761)
Supplement: Supplementary file 2 — jo4c01761_si_002.zip [file jo4c01761_si_002.zip › FID complete/2c/wkp-00142AB (1h)/10/shimvalues]

# Tue Mar 07 09:47:28 2023
#$$PROBEIDENTIFIER=Z114607_0895
#$$PROBENAME=PA BBO 600S3 BBF-H-D-05 Z SP
#$$SHIMID=292722
#
# Active Shim Gradients
#
Z           		8991            
Z2          		6134            
Z3          		1906            
Z4          		4066            
Z5          		-1347           
Z6          		-686            
Z7          		-2410           
Z8          		-781            
X           		2182            
XZ          		764             
XZ2         		6761            
XZ3         		-810            
XZ4         		4514            
XZ5         		7325            
Y           		2780            
YZ          		-1342           
YZ2         		-8899           
YZ3         		-2915           
YZ4         		960             
YZ5         		-1032           
XY          		5544            
XYZ         		-7293           
XYZ2        		-1170           
XYZ3        		-655            
XYZ4        		1863            
XYZ5        		-206            
(X2-Y2)     		-4875           
(X2-Y2)Z    		-10046          
(X2-Y2)Z2   		430             
(X2-Y2)Z3   		3425            
(X2-Y2)Z4   		5267            
(X2-Y2)Z5   		1398            
X3          		5049            
X3Z         		1130            
Y3          		1037            
Y3Z         		3514            
#
# Lock Parameter
#
FIELD		2970.532
LOCKPHASE		254.600 
LOCKPOWER		-30.000 
LOCKGAIN		131.768 
LOCKDC		-15.000 
LOCKSHIFT		7.240   
LOOPGAIN		-12.000 
LOOPTIME		0.400   
LOOPFILTER		100.000 
#
IEEE64_VERSION_CODE 1
#
# Shim currents 
#
SHIM_SETTING [1 ]  4099.29855221   
SHIM_SETTING [2 ]  7279.55101090   
SHIM_SETTING [3 ]  2660.74571404   
SHIM_SETTING [4 ]  -3105.13211926  
SHIM_SETTING [5 ]  1286.44230139   
SHIM_SETTING [6 ]  1653.43218879   
SHIM_SETTING [7 ]  2615.64734058   
SHIM_SETTING [8 ]  7981.99828248   
SHIM_SETTING [9 ]  1774.06515632   
SHIM_SETTING [10]  3456.66614186   
SHIM_SETTING [11]  0.00000000      
SHIM_SETTING [12]  -2477.09701041  
SHIM_SETTING [13]  4551.79432701   
SHIM_SETTING [14]  1900.97869591   
SHIM_SETTING [15]  14050.94156028  
SHIM_SETTING [16]  8902.21993824   
SHIM_SETTING [17]  -3885.67393250  
SHIM_SETTING [18]  -9510.42149352  
SHIM_SETTING [19]  9341.17743225   
SHIM_SETTING [20]  -4434.71827558  
SHIM_SETTING [21]  -7383.38074449  
SHIM_SETTING [22]  6824.93042954   
SHIM_SETTING [23]  -19235.86535730 
SHIM_SETTING [24]  -1678.12394020  
SHIM_SETTING [25]  4350.85425068   
SHIM_SETTING [26]  -803.81312145   
SHIM_SETTING [27]  2996.81975053   
SHIM_SETTING [28]  -10141.27666570 
SHIM_SETTING [29]  1323.26253897   
SHIM_SETTING [30]  6305.50445130   
SHIM_SETTING [31]  9607.97886868   
SHIM_SETTING [32]  -1469.34163961  
SHIM_SETTING [33]  -4555.61316477  
SHIM_SETTING [34]  11118.93152404  
SHIM_SETTING [35]  -258.15081120   
SHIM_SETTING [36]  9333.08758876   
SHIM_SETTING [37]  8089.60480654   
SHIM_SETTING [38]  1429.28236377   
SHIM_SETTING [39]  5525.17732548   
SHIM_SETTING [40]  0.00000000      
