# Supplementary material for: One-Pot Telescoping S-Transfer and Trifluoromethylation for the Synthesis of 2-CF3S-Imidazoles with N-Oxides as Convenient Precursors
Source: J Org Chem. 2024 Sep 30;89(20):15331–5. doi: 10.1021/acs.joc.4c01761 (PMC11494641; doi:10.1021/acs.joc.4c01761)
Supplement: Supplementary file 2 — jo4c01761_si_002.zip [file jo4c01761_si_002.zip › FID complete/2c/wkp-00142AB (1h)/10/topshimreport]

New TopShim run:

version = topshim 2.0.0
date = 2023-03-07
time = 09:44:43.822
command = topshim  z6off

FINE SHIMMING

Parameters:

probe = Z114607_0895
solvent = CDCl3
shim nucleus = 2H
nucleus optimised for = 1H
o1p (from lock) = 7.24 ppm

Results:


1D Shimming:
echo time must be reduced
Iteration  1: FWHM Before= 1.0 Hz, Target= 0.5 Hz, After= 0.6 Hz
Iteration  2: FWHM Before= 0.6 Hz, Target= 0.3 Hz, After= 0.8 Hz
Iteration  3: FWHM Before= 0.8 Hz, Target= 0.7 Hz, After= 0.7 Hz
Shim succeeded

Lineshape quality factor (1D spectrum, spinning) = 0.983

shim changes: 
Z	-136
Z2	-48
Z3	-34
Z4	-209
Z5	-223

duration = 1 min 16 sec
completed successfully
finished Tue Mar 07 09:45:58 2023


========================================================================
