# Supplementary material for: One-Pot Telescoping S-Transfer and Trifluoromethylation for the Synthesis of 2-CF3S-Imidazoles with N-Oxides as Convenient Precursors
Source: J Org Chem. 2024 Sep 30;89(20):15331–5. doi: 10.1021/acs.joc.4c01761 (PMC11494641; doi:10.1021/acs.joc.4c01761)
Supplement: Supplementary file 2 — jo4c01761_si_002.zip [file jo4c01761_si_002.zip › FID complete/2c/wkp-00142AB (1h)/10/uxnmr.info]

CONFIGURATION INFORMATION
=========================

Path         : C:/Bruker/TopSpin3.6.5/conf/instr/spect/uxnmr.info
Date         : Thu Feb 09 13:00:11 2023
Release      : TopSpin 3.6.5
Installed in : C:/Bruker/TopSpin3.6.5
Host         : unknown
OS           : Windows 10 Education release 2009 (Vs 6.3)
CPU          : 12th Gen Intel(R) Core(TM) i5-12400F (12 cores at 2496 MHz with Hyperthreading)
User         : PSM
System       : Avance III 600 NMR spectrometer
1H-frequency : 600.26 MHz
Description  : Avance III
Bruker Order : 10000553
Configured in: unknown:C:/Bruker/TopSpin3.6.5/conf/instr/spect

IPSO: connected to spectrometer subnet
- TCP/IP address = 149.236.99.254
 - IPSO type: 19"
- Tctrl : 1
- Fctrls: 3
- Gctrl1: without digital preemphasis
- Rctrl : none
- FREDs : none
- DPP : none

DRU1: AQS DRU-E Z102520/01582 ECL 05.00
- TCP/IP address = 149.236.99.89
- Firmware Version = 170619
- DRU1 controls AQS-Rack and HPPR/2

AQS: connected to 149.236.99.89:/dev/tty10
  _Slot_ SBSB _____________________Board_____________________
  Number Addr Type HW-VS FW-VS ID  ECL Name   Description
  -----------------------------------------------------------
     2   0x10 0x42   0x4    AW  R  4.4 REC-1  AQS RXAD600 Z102117/731 ECL 04.04
     3   0x34 0xc0   0x1        X  2.2 REF-1  REF-600 Reference Board for AQS Receiver
     4   0x24 0x19   0x8    AD  S  2.7 SGU-1  AQS SGU/2 600 Z103081/01454 ECL 02.07 FPGA-Vs=AF
     5   0x25 0x19   0x8    AD  S  2.7 SGU-2  AQS SGU/2 600 Z103081/01455 ECL 02.07 FPGA-Vs=AF
     6   0x26 0x19   0x8    AD  S  2.7 SGU-3  AQS SGU/2 600 Z103081/01456 ECL 02.07 FPGA-Vs=AF
    21   0x21 0xcf     0        P  1.0 PSD-1  PSD/3 Power Supply Distribution Board
    --   0x20 0xd1     0        B  3.2 MASTER AQS/3 Chassis
     1   0x20  0x7     0        B      MASTER AQS Rack Master
  Logical Receiver/SGU configuration:


Router: none installed


Transmitters at the spectrometer subnet:
----------------------------------------
BLA_W1345092_0289 W1345092/0289 ECL 1:
- TCP/IP address = 149.236.99.252
- Firmware VS    = 20120627
- Amplifier      = BLAX300 E 6-365MHZ INR: W1345092/0289 ECL 1
- Router         = BLMMR31 RF AMPLIFIER MODULE: W1345212/0910 ECL 0
- Controller     = BLA CONTROL BOARD 6 2V H-USB: W1522050/00856 ECL 03
BLA_W1345096_0420 W1345096/0420 ECL 20:
- TCP/IP address = 149.236.99.251
- Firmware VS    = 20120627
- Amplifier      = BLAXH2H300/100/150 E 200-600MHZ INR: W1345096/0420 ECL 20
- Router         = BLMMR32 RF AMPLIFIER MODULE: W1345204/000698 ECL 00
- Controller     = BLA CONTROL BOARD 6 2CH: W1522050/000924 ECL 30
LTRX Z109890/00018 ECL 01.00:
- TCP/IP address = 149.236.99.20
- Amplifier      = BSMS/2 LOCK TRANSCEIVER 600: Z109890/00018 ECL 01.00

BSMS: BSMS/2 connected to ethernet
- TCP/IP address = 149.236.99.20
- ELCB firmware version = 20230117
- GAB current limits = 0.0/X, 0.0/Y, 10.0/Z (in A)
- SCB channels = 40
- Shim System = BOSS3-SB
- L-TRX = BSMS/2 LOCK TRANSCEIVER 600: Z109890/00018 ECL 01.00
- Lock: on L-TRX board

SampleCase: in BSMS/2 connected to ethernet
- TCP/IP address = 149.236.99.20

Bruker Automatic Changer: device connected to 149.236.99.254:/dev/tty04
- Capacity: 24 holders
- Firmware: 970111
- use BACS air  = yes
- BACS sx delay = 10 s
- Sample Rail fast changer mode = no

Eurotherm VTU: device connected to 149.236.99.254:/dev/tty05

Preamplifiers :
HPPR2: - HPPR/2 preamplifier connected to 149.236.99.89:/dev/tty10
    Type      : HPPR/2
    Controller: Cover/1 with Application firmware = AO
                15 LEDs for tuning, 15 LEDs for matching
    Module  1 : 1H LNA
                PN=Z003462, SN=00673 from 20090318
    Module  2 : XBB19F 2HS
                PN=Z003506, SN=00780 from 20090518
    Module  3 : 2H
                PN=Z003473, SN=00679 from 20090520


Gradient Controller cable connections
--------------------------------------------------------------------
GCtrl1: connected to GAB in BSMS

RF cable connections (detected)
--------------------------------------------------------------------
SGU1 NORM output -> input 1 of transmitter 2 (BLAXH2H300/100/150 E 200-600MHZ BSMS/2 LOCK TRANSCEIVER 600 W1345096/0420 at TCP/IP 149.236.99.251)
SGU1 AUX  output -> input 2 of transmitter 1 (BLAX300 E 6-365MHZ INR W1345092/0289 at TCP/IP 149.236.99.252)
SGU2 NORM output -> input 2 of transmitter 2 (BLAXH2H300/100/150 E 200-600MHZ BSMS/2 LOCK TRANSCEIVER 600 W1345096/0420 at TCP/IP 149.236.99.251)
SGU2 AUX  output -> TUNE signal input of HPPR
SGU3 NORM output -> input 1 of transmitter 1 (BLAX300 E 6-365MHZ INR W1345092/0289 at TCP/IP 149.236.99.252)
SGU3 AUX  output -> input 4 of transmitter 2 (BLAXH2H300/100/150 E 200-600MHZ BSMS/2 LOCK TRANSCEIVER 600 W1345096/0420 at TCP/IP 149.236.99.251)

Blanking cable connections (detected)
--------------------------------------------------------------------
transmitter 1 = BLAX300 E 6-365MHZ INR W1345092/0289 at TCP/IP 149.236.99.252:
- amplifier X-300W uses blanking 3

transmitter 2 = BLAXH2H300/100/150 E 200-600MHZ BSMS/2 LOCK TRANSCEIVER 600 W1345096/0420 at TCP/IP 149.236.99.251:
- amplifier 1H-100W uses blanking 2
- amplifier X-300W uses blanking 1
- amplifier 2H-150W needs no blanking

transmitter 3 = BSMS/2 LOCK TRANSCEIVER 600 Z109890/00018 at TCP/IP 149.236.99.20:
- amplifier 2H-5W needs no blanking
