# Supplementary material for: One-Pot Telescoping S-Transfer and Trifluoromethylation for the Synthesis of 2-CF3S-Imidazoles with N-Oxides as Convenient Precursors
Source: J Org Chem. 2024 Sep 30;89(20):15331–5. doi: 10.1021/acs.joc.4c01761 (PMC11494641; doi:10.1021/acs.joc.4c01761)
Supplement: Supplementary file 2 — jo4c01761_si_002.zip [file jo4c01761_si_002.zip › FID complete/2c/wkp-00142b [wkp-129] (13c)/10/pdata/1/auditp.txt]

##TITLE= Audit trail, TopSpin 4.2.0
##JCAMPDX= 5.01
##ORIGIN= Bruker BioSpin GmbH
##OWNER= nmrsu
$$ R:/NMR_Avance/WKP/wkp-00129bf/10/pdata/1/auditp.txt
##AUDIT TRAIL=  $$ (NUMBER, WHEN, WHO, WHERE, PROCESS, VERSION, WHAT)
(   1,<2023-01-18 18:23:03.296 +0100>,<Arek>,<CZC9293160>,<go>,<TOPSPIN 2.1>,
      <created by zg
	started at 2023-01-18 17:32:06.781 +0100,
	POWCHK enabled, PULCHK disabled,
       configuration hash MD5:
       33 D0 FD 33 FD 56 D6 8F 08 B2 EA 56 09 0A 39 66
       data hash MD5: 64K
       47 64 86 A7 6F 89 72 24 7E D7 1F 63 A6 1B 23 D5>)
(   2,<2023-01-18 18:23:04.125 +0100>,<Arek>,<CZC9293160>,<audit>,<TOPSPIN 2.1>,
      <user comment:
       ICON-NMR User ID: ela
       data hash MD5: 64K
       47 64 86 A7 6F 89 72 24 7E D7 1F 63 A6 1B 23 D5>)
(   3,<2023-03-23 14:58:09.470 +0100>,<nmrsu>,<CZC1459CT1>,<proc1d>,<TopSpin 4.2.0>,
      <Start of raw data processing
       em LB = 1 SI = 32K 
       data hash MD5: 32K
       3E 6D ED 0D 75 E5 1E AD 19 A4 52 97 4F 01 64 04>)
(   4,<2023-03-23 14:58:09.626 +0100>,<nmrsu>,<CZC1459CT1>,<proc1d>,<TopSpin 4.2.0>,
      <ft FT_mod = 6 PKNL = 1 SI = 32K 
       data hash MD5: 32K
       0D 06 33 F9 F6 AB A1 68 AF D4 7E FF D6 D1 7F 82>)
(   5,<2023-03-23 14:58:09.892 +0100>,<nmrsu>,<CZC1459CT1>,<proc1d>,<TopSpin 4.2.0>,
      <apk 
       data hash MD5: 32K
       13 BC 59 1B BE D1 5B 65 E8 36 8C 69 45 00 F9 21>)
(   6,<2023-03-23 14:58:09.986 +0100>,<nmrsu>,<CZC1459CT1>,<proc1d>,<TopSpin 4.2.0>,
      <abs n ABSG = 5 
       data hash MD5: 32K
       4B BE D1 9E 50 7F 9B 08 74 4C 4E FE 13 77 58 B7>)
(   7,<2023-03-23 14:58:22.858 +0100>,<nmrsu>,<CZC1459CT1>,<cprserver>,<TopSpin 4.2.0>,
      <changed parameter F1 SI to 131072>)
(   8,<2023-03-23 14:58:25.794 +0100>,<nmrsu>,<CZC1459CT1>,<proc1d>,<TopSpin 4.2.0>,
      <Start of raw data processing
       efp LB = 1 FT_mod = 6 PKNL = 1 PHC0 = 264.0049 PHC1 = -106.9249 SI = 128K 
       data hash MD5: 128K
       1C 02 48 ED F7 0E 52 EF DC C7 0B 77 4A AE 96 D6>)
(   9,<2023-03-23 14:58:28.044 +0100>,<nmrsu>,<CZC1459CT1>,<proc1d>,<TopSpin 4.2.0>,
      <apk 
       data hash MD5: 128K
       BC 26 E6 2A AF 29 B8 4B F5 DD 54 15 02 AE 79 B8>)
(  10,<2023-03-23 14:58:31.840 +0100>,<nmrsu>,<CZC1459CT1>,<dataserver>,<TopSpin 4.2.0>,
      <Start of interactive peak picking
       data hash MD5: 128K
       BC 26 E6 2A AF 29 B8 4B F5 DD 54 15 02 AE 79 B8>)
(  11,<2023-03-23 14:58:34.349 +0100>,<nmrsu>,<CZC1459CT1>,<peak>,<TopSpin 4.2.0>,
      <1D Peak picking
       data hash MD5: 128K
       BC 26 E6 2A AF 29 B8 4B F5 DD 54 15 02 AE 79 B8>)
(  12,<2023-03-23 14:58:36.396 +0100>,<nmrsu>,<CZC1459CT1>,<peak>,<TopSpin 4.2.0>,
      <1D Peak picking
       data hash MD5: 128K
       BC 26 E6 2A AF 29 B8 4B F5 DD 54 15 02 AE 79 B8>)
(  13,<2023-03-23 14:58:37.833 +0100>,<nmrsu>,<CZC1459CT1>,<peak>,<TopSpin 4.2.0>,
      <1D Peak picking
       data hash MD5: 128K
       BC 26 E6 2A AF 29 B8 4B F5 DD 54 15 02 AE 79 B8>)
(  14,<2023-03-23 14:59:04.295 +0100>,<nmrsu>,<CZC1459CT1>,<dataserver>,<TopSpin 4.2.0>,
      <All peaks removed
       data hash MD5: 128K
       BC 26 E6 2A AF 29 B8 4B F5 DD 54 15 02 AE 79 B8>)
(  15,<2023-03-23 14:59:04.311 +0100>,<nmrsu>,<CZC1459CT1>,<dataserver>,<TopSpin 4.2.0>,
      <Peak added manually at position 125.3889
       data hash MD5: 128K
       BC 26 E6 2A AF 29 B8 4B F5 DD 54 15 02 AE 79 B8>)
(  16,<2023-03-23 14:59:04.327 +0100>,<nmrsu>,<CZC1459CT1>,<dataserver>,<TopSpin 4.2.0>,
      <Peak added manually at position 125.3688
       data hash MD5: 128K
       BC 26 E6 2A AF 29 B8 4B F5 DD 54 15 02 AE 79 B8>)
(  17,<2023-03-23 14:59:04.358 +0100>,<nmrsu>,<CZC1459CT1>,<dataserver>,<TopSpin 4.2.0>,
      <Peak added manually at position 125.4089
       data hash MD5: 128K
       BC 26 E6 2A AF 29 B8 4B F5 DD 54 15 02 AE 79 B8>)
(  18,<2023-03-23 14:59:04.373 +0100>,<nmrsu>,<CZC1459CT1>,<dataserver>,<TopSpin 4.2.0>,
      <Peak added manually at position 125.3501
       data hash MD5: 128K
       BC 26 E6 2A AF 29 B8 4B F5 DD 54 15 02 AE 79 B8>)
(  19,<2023-03-23 14:59:04.389 +0100>,<nmrsu>,<CZC1459CT1>,<dataserver>,<TopSpin 4.2.0>,
      <End of interactive peak picking
       data hash MD5: 128K
       BC 26 E6 2A AF 29 B8 4B F5 DD 54 15 02 AE 79 B8>)
##END=

$$ hash MD5
$$ 1B 01 D4 09 AA 3C DF E2 2F BA 55 F7 B3 4E 21 B6
