# Supplementary material for: One-Pot Telescoping S-Transfer and Trifluoromethylation for the Synthesis of 2-CF3S-Imidazoles with N-Oxides as Convenient Precursors
Source: J Org Chem. 2024 Sep 30;89(20):15331–5. doi: 10.1021/acs.joc.4c01761 (PMC11494641; doi:10.1021/acs.joc.4c01761)
Supplement: Supplementary file 2 — jo4c01761_si_002.zip [file jo4c01761_si_002.zip › FID complete/2c/wkp-00142b [wkp-129] (13c)/10/pdata/1/peaklist.xml]

<?xml version="1.0" encoding="UTF-8"?>
<PeakList modified="2023-03-23T14:59:00">
  <PeakList1D>
    <PeakList1DHeader creator="nmrsu@CZC1459CT1" date="2023-03-23T14:59:04" expNo="10" name="wkp-00129bf" owner="nmrsu" procNo="1" source="R:/NMR_Avance/WKP">
      <PeakPickDetails>Manually picked peaks
</PeakPickDetails>
    </PeakList1DHeader>
    <Peak1D F1="125.40886709931124" intensity="0.25002874937343333" type="1"/>
    <Peak1D F1="125.38893193450117" intensity="0.5126936783812702" type="1"/>
    <Peak1D F1="125.36879334964203" intensity="0.5582875213162193" type="1"/>
    <Peak1D F1="125.35007870512646" intensity="0.22922499314374872" type="1"/>
  </PeakList1D>
</PeakList>
